# Supplementary material for: Bis(2-amino­benzothia­zol-3-ium) bis­(7-oxabicyclo­[2.2.1]heptane-2,3-dicarboxyl­ato-κ3 O 2,O 3,O 7)nickelate(II) hexa­hydrate
Source: Acta Crystallogr Sect E Struct Rep Online. 2012 Apr 28;68(Pt 5):m683. doi: 10.1107/S1600536812017722 (PMC3344403; doi:10.1107/S1600536812017722)
Supplement: Supplementary file 1 [file e-68-0m683-sup1.cif]

##############################################################################
#                                                                            #
# This CIF contains the data in a paper accepted for publication in          #
# Acta Crystallographica Section E. It conforms to the requirements of       #
# Notes for Authors for Acta Crystallographica Section E, and has been       #
# peer reviewed under the auspices of the IUCr Commission on Journals.       #
#                                                                            #
# Full details of the Crystallographic Information File format               #
# are given in the paper "The Crystallographic Information File (CIF):       #
# a New Standard Archive File for Crystallography" by S. R. Hall, F. H.      #
# Allen and I. D. Brown [Acta Cryst. (1991), A47, 655-685].                  #
#                                                                            #
# The current version of the core CIF dictionary is obtainable from          #
# ftp://ftp.iucr.org/pub/cif_core.dic.                                       #
#                                                                            #
# Software is freely available for graphical display of the structure(s)     #
# in this CIF. For information consult the CIF software page                 #
# http://www.iucr.org/resources/cif/software.                                #
#                                                                            #
# This file may be used for bona fide research purposes within the           #
# scientific community so long as proper attribution is given to the journal # 
# article from which it was obtained.                                        #
#                                                                            #
##############################################################################
data_I
_audit_creation_method     SHELXL-97
_chemical_name_systematic
;
Bis(2-aminobenzothiazol-3-ium)
bis(7-oxabicyclo[2.2.1]heptane-2,3-dicarboxylato-
\k^3^<i>O</i>^2^,<i>O</i>^3^,<i>O</i>^7^)nickelate(II) hexahydrate
;
_chemical_name_common     ?
_chemical_formula_moiety     '2(C7 H7 N2 S +), C16 H16 Ni O10 2-, 6(H2 O)'
_chemical_formula_sum     'C30 H42 N4 Ni O16 S2'
_chemical_formula_iupac     '(C7 H7 N2 S)2 [Ni (C8 H8 O5)2], 6H2 O'
_chemical_formula_weight     837.51
_chemical_melting_point     ?
_symmetry_cell_setting     triclinic
_symmetry_space_group_name_H-M     'P -1'
_symmetry_space_group_name_Hall     '-P 1'
loop_
    _symmetry_equiv_pos_as_xyz
    'x, y, z'
    '-x, -y, -z'
_cell_length_a     6.69070(10)
_cell_length_b     10.0963(2)
_cell_length_c     13.2283(3)
_cell_angle_alpha     90.2840(10)
_cell_angle_beta     91.1920(10)
_cell_angle_gamma     99.7090(10)
_cell_volume     880.57(3)
_cell_formula_units_Z     1
_cell_measurement_reflns_used     3486
_cell_measurement_theta_min     1.54
_cell_measurement_theta_max     25.00
_cell_measurement_temperature     296(2)
_exptl_crystal_description     block
_exptl_crystal_colour     green
_exptl_crystal_size_max     0.271
_exptl_crystal_size_mid     0.21
_exptl_crystal_size_min     0.067
_exptl_crystal_density_diffrn     1.579
_exptl_crystal_density_meas     ?
_exptl_crystal_density_method     'not measured'
_exptl_crystal_F_000     438
_exptl_absorpt_coefficient_mu     0.750
_exptl_absorpt_correction_type     multi-scan
_exptl_absorpt_process_details     '(SADABS; Sheldrick, 1996)'
_exptl_absorpt_correction_T_min     0.828
_exptl_absorpt_correction_T_max     0.951
_exptl_special_details     ?
_diffrn_ambient_temperature     296(2)
_diffrn_radiation_type     MoK\a
_diffrn_radiation_wavelength     0.71073
_diffrn_radiation_source     'fine-focus sealed tube'
_diffrn_radiation_monochromator     graphite
_diffrn_measurement_device_type     'Bruker APEXII area-detector'
_diffrn_measurement_method     '\w scans'
_diffrn_detector_area_resol_mean     ?
_diffrn_reflns_number     11942
_diffrn_reflns_av_R_equivalents     0.0318
_diffrn_reflns_av_sigmaI/netI     0.0274
_diffrn_reflns_theta_min     1.54
_diffrn_reflns_theta_max     25.00
_diffrn_reflns_theta_full     25.00
_diffrn_measured_fraction_theta_max     0.997
_diffrn_measured_fraction_theta_full     0.997
_diffrn_reflns_limit_h_min     -7
_diffrn_reflns_limit_h_max     7
_diffrn_reflns_limit_k_min     -11
_diffrn_reflns_limit_k_max     11
_diffrn_reflns_limit_l_min     -15
_diffrn_reflns_limit_l_max     15
_diffrn_standards_number     .
_diffrn_standards_interval_count     .
_diffrn_standards_interval_time     .
_diffrn_standards_decay_%     0
_refine_special_details
;
Refinement of <i>F</i>^2^ against ALL reflections. The weighted <i>R</i>-factor
<i>wR</i> and goodness of fit <i>S</i> are based on <i>F</i>^2^, conventional
<i>R</i>-factors <i>R</i> are based on <i>F</i>, with <i>F</i> set to zero for
negative <i>F</i>^2^. The threshold expression of <i>F</i>^2^ >
\s(<i>F</i>^2^) is used only for calculating <i>R</i>-factors(gt) <i>etc</i>.
and is not relevant to the choice of reflections for refinement.
<i>R</i>-factors based on <i>F</i>^2^ are statistically about twice as large
as those based on <i>F</i>, and <i>R</i>- factors based on ALL data will be
even larger.
;
_reflns_number_total     3083
_reflns_number_gt     2654
_reflns_threshold_expression     I>2sigma(I)
_refine_ls_structure_factor_coef     Fsqd
_refine_ls_matrix_type     full
_refine_ls_R_factor_all     0.0391
_refine_ls_R_factor_gt     0.0319
_refine_ls_wR_factor_gt     0.0845
_refine_ls_wR_factor_ref     0.0887
_refine_ls_goodness_of_fit_ref     1.064
_refine_ls_restrained_S_all     1.066
_refine_ls_number_reflns     3083
_refine_ls_number_parameters     241
_refine_ls_number_restraints     3
_refine_ls_hydrogen_treatment     constr
_refine_ls_weighting_scheme     calc
_refine_ls_weighting_details
         'calc w=1/[\s^2^(Fo^2^)+(0.0485P)^2^+0.2846P] where P=(Fo^2^+2Fc^2^)/3'
_atom_sites_solution_hydrogens     geom
_atom_sites_solution_primary     direct
_atom_sites_solution_secondary     difmap
_refine_ls_shift/su_max     0.000
_refine_ls_shift/su_mean     0.000
_refine_diff_density_max     0.377
_refine_diff_density_min     -0.435
_refine_ls_extinction_method     none
_refine_ls_extinction_coef     ?
loop_
    _atom_type_symbol
    _atom_type_description
    _atom_type_scat_dispersion_real
    _atom_type_scat_dispersion_imag
    _atom_type_scat_source
    'C' 'C' 0.0033 0.0016
                         'International Tables Vol C Tables 4.2.6.8 and 6.1.1.4'
    'H' 'H' 0.0000 0.0000
                         'International Tables Vol C Tables 4.2.6.8 and 6.1.1.4'
    'N' 'N' 0.0061 0.0033
                         'International Tables Vol C Tables 4.2.6.8 and 6.1.1.4'
    'Ni' 'Ni' 0.3393 1.1124
                         'International Tables Vol C Tables 4.2.6.8 and 6.1.1.4'
    'O' 'O' 0.0106 0.0060
                         'International Tables Vol C Tables 4.2.6.8 and 6.1.1.4'
    'S' 'S' 0.1246 0.1234
                         'International Tables Vol C Tables 4.2.6.8 and 6.1.1.4'
_computing_data_collection     'APEX2 (Bruker, 2006)'
_computing_cell_refinement     'SAINT (Bruker, 2006)'
_computing_data_reduction     'SAINT (Bruker, 2006)'
_computing_structure_solution     'SHELXS97 (Sheldrick, 2008)'
_computing_structure_refinement     'SHELXL97 (Sheldrick, 2008)'
_computing_molecular_graphics     'SHELXTL (Sheldrick, 2008)'
_computing_publication_material     'SHELXL97 (Sheldrick, 2008)'
loop_
    _atom_site_type_symbol
    _atom_site_label
    _atom_site_fract_x
    _atom_site_fract_y
    _atom_site_fract_z
    _atom_site_U_iso_or_equiv
    _atom_site_adp_type
    _atom_site_calc_flag
    _atom_site_refinement_flags
    _atom_site_occupancy
    _atom_site_symmetry_multiplicity
    _atom_site_disorder_assembly
    _atom_site_disorder_group
    Ni Ni1 0.5000 0.5000 0.0000 0.02482(13) Uani d S 1 2 . .
    S S1 0.32763(10) 0.76888(6) 0.52853(4) 0.03601(17) Uani d . 1 1 . .
    O O1 0.3599(2) 0.64286(15) 0.06025(12) 0.0324(4) Uani d . 1 1 . .
    O O1W 0.1930(3) 0.1034(2) 0.62809(15) 0.0559(5) Uani d . 1 1 . .
    H H1WA 0.2029 0.1747 0.6636 0.084 Uiso d RD 1 1 . .
    H H1WB 0.2102 0.1218 0.5659 0.084 Uiso d RD 1 1 . .
    H H2WA 0.4613 -0.0379 0.2341 0.084 Uiso d RD 1 1 . .
    H H2WB 0.6001 -0.0155 0.3078 0.084 Uiso d RD 1 1 . .
    H H3WA 0.0734 -0.0017 0.3946 0.084 Uiso d RD 1 1 . .
    H H3WB 0.2721 0.0206 0.3603 0.084 Uiso d RD 1 1 . .
    O O2 0.3555(2) 0.83685(16) 0.13816(12) 0.0374(4) Uani d . 1 1 . .
    O O2W 0.5108(3) 0.02150(17) 0.27766(14) 0.0495(5) Uani d . 1 1 . .
    O O3 0.6790(2) 0.51244(15) 0.13147(11) 0.0330(4) Uani d . 1 1 . .
    O O3W 0.1917(3) 0.0438(2) 0.40342(16) 0.0651(6) Uani d . 1 1 . .
    O O4 0.7719(3) 0.65778(16) 0.25730(11) 0.0358(4) Uani d . 1 1 . .
    O O5 0.7091(2) 0.65098(14) -0.06734(11) 0.0284(3) Uani d . 1 1 . .
    N N1 0.2773(3) 0.53206(18) 0.60097(13) 0.0275(4) Uani d . 1 1 . .
    H H1A 0.2670 0.4669 0.6432 0.033 Uiso calc R 1 1 . .
    N N2 0.3472(3) 0.6994(2) 0.72380(14) 0.0369(5) Uani d . 1 1 . .
    H H2A 0.3401 0.6413 0.7715 0.044 Uiso calc R 1 1 . .
    H H2B 0.3734 0.7838 0.7380 0.044 Uiso calc R 1 1 . .
    C C6 0.8514(4) 0.8692(2) -0.10948(17) 0.0347(5) Uani d . 1 1 . .
    H H6A 0.8737 0.9613 -0.0848 0.042 Uiso calc R 1 1 . .
    H H6B 0.8424 0.8689 -0.1828 0.042 Uiso calc R 1 1 . .
    C C5 1.0189(4) 0.7933(2) -0.07100(18) 0.0356(5) Uani d . 1 1 . .
    H H5A 1.0851 0.7565 -0.1266 0.043 Uiso calc R 1 1 . .
    H H5B 1.1199 0.8510 -0.0299 0.043 Uiso calc R 1 1 . .
    C C1 0.6635(3) 0.7873(2) -0.06430(16) 0.0277(5) Uani d . 1 1 . .
    H H1B 0.5377 0.7965 -0.1009 0.033 Uiso calc R 1 1 . .
    C C4 0.8995(3) 0.6828(2) -0.00850(16) 0.0286(5) Uani d . 1 1 . .
    H H4A 0.9683 0.6053 0.0013 0.034 Uiso calc R 1 1 . .
    C C2 0.6554(3) 0.8135(2) 0.04989(15) 0.0253(5) Uani d . 1 1 . .
    H H2C 0.6916 0.9099 0.0643 0.030 Uiso calc R 1 1 . .
    C C3 0.8288(3) 0.7379(2) 0.08999(16) 0.0259(5) Uani d . 1 1 . .
    H H3A 0.9391 0.8026 0.1208 0.031 Uiso calc R 1 1 . .
    C C7 0.4422(3) 0.7606(2) 0.08724(16) 0.0271(5) Uani d . 1 1 . .
    C C8 0.7543(3) 0.6281(2) 0.16535(16) 0.0261(5) Uani d . 1 1 . .
    C C9 0.2752(3) 0.6322(2) 0.44420(17) 0.0305(5) Uani d . 1 1 . .
    C C10 0.2573(4) 0.6336(3) 0.34006(18) 0.0417(6) Uani d . 1 1 . .
    H H10A 0.2723 0.7142 0.3050 0.050 Uiso calc R 1 1 . .
    C C11 0.2165(4) 0.5119(3) 0.28954(19) 0.0466(7) Uani d . 1 1 . .
    H H11A 0.2056 0.5102 0.2193 0.056 Uiso calc R 1 1 . .
    C C12 0.1917(4) 0.3922(3) 0.34191(19) 0.0433(6) Uani d . 1 1 . .
    H H12A 0.1622 0.3114 0.3062 0.052 Uiso calc R 1 1 . .
    C C13 0.2098(3) 0.3900(3) 0.44640(18) 0.0356(5) Uani d . 1 1 . .
    H H13A 0.1941 0.3093 0.4813 0.043 Uiso calc R 1 1 . .
    C C14 0.2521(3) 0.5118(2) 0.49681(16) 0.0278(5) Uani d . 1 1 . .
    C C15 0.3181(3) 0.6592(2) 0.62951(16) 0.0284(5) Uani d . 1 1 . .
loop_
    _atom_site_aniso_label
    _atom_site_aniso_U_11
    _atom_site_aniso_U_22
    _atom_site_aniso_U_33
    _atom_site_aniso_U_12
    _atom_site_aniso_U_13
    _atom_site_aniso_U_23
    Ni1 0.0312(2) 0.0187(2) 0.0230(2) 0.00043(16) -0.00167(16) -0.00208(15)
    S1 0.0480(4) 0.0277(3) 0.0308(3) 0.0020(3) -0.0013(3) 0.0062(2)
    O1 0.0328(8) 0.0246(8) 0.0385(9) 0.0009(7) 0.0025(7) -0.0048(7)
    O1W 0.0682(13) 0.0494(12) 0.0491(11) 0.0083(10) -0.0104(10) -0.0136(9)
    O2 0.0374(9) 0.0340(9) 0.0420(9) 0.0097(7) 0.0030(8) -0.0128(7)
    O2W 0.0574(12) 0.0350(10) 0.0550(11) 0.0068(9) -0.0154(9) -0.0122(8)
    O3 0.0443(9) 0.0234(8) 0.0281(8) -0.0023(7) -0.0070(7) 0.0032(6)
    O3W 0.0550(12) 0.0735(15) 0.0625(13) -0.0023(11) 0.0085(10) -0.0073(11)
    O4 0.0520(10) 0.0285(9) 0.0250(8) 0.0017(7) -0.0048(7) 0.0019(6)
    O5 0.0357(8) 0.0213(8) 0.0266(8) 0.0006(6) -0.0005(7) -0.0037(6)
    N1 0.0330(10) 0.0266(10) 0.0230(9) 0.0049(8) -0.0001(8) 0.0033(7)
    N2 0.0556(13) 0.0273(10) 0.0265(10) 0.0036(9) -0.0016(9) 0.0004(8)
    C6 0.0505(15) 0.0250(12) 0.0266(11) 0.0000(10) 0.0037(11) 0.0014(9)
    C5 0.0372(13) 0.0330(13) 0.0352(13) 0.0012(10) 0.0068(11) -0.0012(10)
    C1 0.0339(12) 0.0226(11) 0.0264(11) 0.0051(9) -0.0043(9) 0.0014(9)
    C4 0.0284(11) 0.0247(11) 0.0328(12) 0.0051(9) -0.0005(10) -0.0011(9)
    C2 0.0317(12) 0.0176(10) 0.0256(11) 0.0021(9) -0.0015(9) -0.0012(8)
    C3 0.0284(11) 0.0209(11) 0.0263(11) -0.0014(9) -0.0034(9) -0.0013(9)
    C7 0.0331(12) 0.0251(12) 0.0235(10) 0.0062(9) -0.0029(9) -0.0015(9)
    C8 0.0260(11) 0.0251(11) 0.0261(11) 0.0019(9) -0.0059(9) 0.0025(9)
    C9 0.0291(12) 0.0351(13) 0.0267(11) 0.0039(10) 0.0005(9) 0.0016(9)
    C10 0.0430(14) 0.0522(16) 0.0298(12) 0.0069(12) 0.0026(11) 0.0089(12)
    C11 0.0444(15) 0.071(2) 0.0244(12) 0.0112(14) 0.0016(11) -0.0049(13)
    C12 0.0362(14) 0.0556(17) 0.0378(14) 0.0075(12) -0.0013(11) -0.0194(12)
    C13 0.0319(12) 0.0374(14) 0.0379(13) 0.0067(10) 0.0014(10) -0.0053(11)
    C14 0.0230(11) 0.0353(13) 0.0253(11) 0.0051(9) 0.0023(9) 0.0016(9)
    C15 0.0298(12) 0.0292(12) 0.0262(11) 0.0049(9) 0.0006(9) 0.0024(9)
_geom_special_details
;
All e.s.d.'s (except the e.s.d. in the dihedral angle between two l.s. planes)
are estimated using the full covariance matrix. The cell e.s.d.'s are taken
into account individually in the estimation of e.s.d.'s in distances, angles
and torsion angles; correlations between e.s.d.'s in cell parameters are only
used when they are defined by crystal symmetry. An approximate (isotropic)
treatment of cell e.s.d.'s is used for estimating e.s.d.'s involving l.s.
planes.
;
loop_
    _geom_bond_atom_site_label_1
    _geom_bond_atom_site_label_2
    _geom_bond_site_symmetry_2
    _geom_bond_distance
    _geom_bond_publ_flag
    Ni1 O1 2_665 2.0174(15) ?
    Ni1 O1 . 2.0174(15) ?
    Ni1 O3 2_665 2.0823(15) ?
    Ni1 O3 . 2.0823(15) ?
    Ni1 O5 . 2.1024(14) ?
    Ni1 O5 2_665 2.1024(14) ?
    S1 C15 . 1.735(2) ?
    S1 C9 . 1.754(2) ?
    O1 C7 . 1.269(3) ?
    O1W H1WA . 0.8500 ?
    O1W H1WB . 0.8500 ?
    O2 C7 . 1.243(3) ?
    O2W H2WA . 0.8502 ?
    O2W H2WB . 0.8503 ?
    O3 C8 . 1.267(3) ?
    O3W H3WA . 0.8503 ?
    O3W H3WB . 0.8503 ?
    O4 C8 . 1.250(3) ?
    O5 C1 . 1.459(3) ?
    O5 C4 . 1.467(3) ?
    N1 C15 . 1.318(3) ?
    N1 C14 . 1.394(3) ?
    N1 H1A . 0.8600 ?
    N2 C15 . 1.310(3) ?
    N2 H2A . 0.8600 ?
    N2 H2B . 0.8600 ?
    C6 C1 . 1.520(3) ?
    C6 C5 . 1.541(3) ?
    C6 H6A . 0.9700 ?
    C6 H6B . 0.9700 ?
    C5 C4 . 1.517(3) ?
    C5 H5A . 0.9700 ?
    C5 H5B . 0.9700 ?
    C1 C2 . 1.536(3) ?
    C1 H1B . 0.9800 ?
    C4 C3 . 1.529(3) ?
    C4 H4A . 0.9800 ?
    C2 C7 . 1.529(3) ?
    C2 C3 . 1.577(3) ?
    C2 H2C . 0.9800 ?
    C3 C8 . 1.522(3) ?
    C3 H3A . 0.9800 ?
    C9 C10 . 1.381(3) ?
    C9 C14 . 1.391(3) ?
    C10 C11 . 1.379(4) ?
    C10 H10A . 0.9300 ?
    C11 C12 . 1.383(4) ?
    C11 H11A . 0.9300 ?
    C12 C13 . 1.386(3) ?
    C12 H12A . 0.9300 ?
    C13 C14 . 1.380(3) ?
    C13 H13A . 0.9300 ?
loop_
    _geom_angle_atom_site_label_1
    _geom_angle_atom_site_label_2
    _geom_angle_atom_site_label_3
    _geom_angle_site_symmetry_1
    _geom_angle_site_symmetry_3
    _geom_angle
    _geom_angle_publ_flag
    O1 Ni1 O1 2_665 . 180.0 ?
    O1 Ni1 O3 2_665 2_665 87.63(6) ?
    O1 Ni1 O3 . 2_665 92.37(6) ?
    O1 Ni1 O3 2_665 . 92.37(6) ?
    O1 Ni1 O3 . . 87.63(6) ?
    O3 Ni1 O3 2_665 . 180.00(9) ?
    O1 Ni1 O5 2_665 . 90.51(6) ?
    O1 Ni1 O5 . . 89.49(6) ?
    O3 Ni1 O5 2_665 . 89.20(6) ?
    O3 Ni1 O5 . . 90.80(6) ?
    O1 Ni1 O5 2_665 2_665 89.49(6) ?
    O1 Ni1 O5 . 2_665 90.51(6) ?
    O3 Ni1 O5 2_665 2_665 90.80(6) ?
    O3 Ni1 O5 . 2_665 89.20(6) ?
    O5 Ni1 O5 . 2_665 180.0 ?
    C15 S1 C9 . . 90.16(11) ?
    C7 O1 Ni1 . . 126.63(14) ?
    H1WA O1W H1WB . . 111.0 ?
    H2WA O2W H2WB . . 102.3 ?
    C8 O3 Ni1 . . 118.10(13) ?
    H3WA O3W H3WB . . 110.3 ?
    C1 O5 C4 . . 95.27(15) ?
    C1 O5 Ni1 . . 116.89(12) ?
    C4 O5 Ni1 . . 112.33(12) ?
    C15 N1 C14 . . 114.58(18) ?
    C15 N1 H1A . . 122.7 ?
    C14 N1 H1A . . 122.7 ?
    C15 N2 H2A . . 120.0 ?
    C15 N2 H2B . . 120.0 ?
    H2A N2 H2B . . 120.0 ?
    C1 C6 C5 . . 101.64(17) ?
    C1 C6 H6A . . 111.4 ?
    C5 C6 H6A . . 111.4 ?
    C1 C6 H6B . . 111.4 ?
    C5 C6 H6B . . 111.4 ?
    H6A C6 H6B . . 109.3 ?
    C4 C5 C6 . . 101.95(19) ?
    C4 C5 H5A . . 111.4 ?
    C6 C5 H5A . . 111.4 ?
    C4 C5 H5B . . 111.4 ?
    C6 C5 H5B . . 111.4 ?
    H5A C5 H5B . . 109.2 ?
    O5 C1 C6 . . 102.53(17) ?
    O5 C1 C2 . . 102.03(16) ?
    C6 C1 C2 . . 111.26(18) ?
    O5 C1 H1B . . 113.3 ?
    C6 C1 H1B . . 113.3 ?
    C2 C1 H1B . . 113.3 ?
    O5 C4 C5 . . 101.81(17) ?
    O5 C4 C3 . . 101.95(16) ?
    C5 C4 C3 . . 111.62(18) ?
    O5 C4 H4A . . 113.4 ?
    C5 C4 H4A . . 113.4 ?
    C3 C4 H4A . . 113.4 ?
    C7 C2 C1 . . 109.66(17) ?
    C7 C2 C3 . . 116.01(17) ?
    C1 C2 C3 . . 100.63(16) ?
    C7 C2 H2C . . 110.0 ?
    C1 C2 H2C . . 110.0 ?
    C3 C2 H2C . . 110.0 ?
    C8 C3 C4 . . 112.85(17) ?
    C8 C3 C2 . . 112.99(17) ?
    C4 C3 C2 . . 101.37(16) ?
    C8 C3 H3A . . 109.8 ?
    C4 C3 H3A . . 109.8 ?
    C2 C3 H3A . . 109.8 ?
    O2 C7 O1 . . 123.6(2) ?
    O2 C7 C2 . . 118.55(19) ?
    O1 C7 C2 . . 117.79(18) ?
    O4 C8 O3 . . 123.94(19) ?
    O4 C8 C3 . . 117.72(19) ?
    O3 C8 C3 . . 118.34(18) ?
    C10 C9 C14 . . 121.1(2) ?
    C10 C9 S1 . . 128.6(2) ?
    C14 C9 S1 . . 110.31(16) ?
    C11 C10 C9 . . 118.0(2) ?
    C11 C10 H10A . . 121.0 ?
    C9 C10 H10A . . 121.0 ?
    C10 C11 C12 . . 120.9(2) ?
    C10 C11 H11A . . 119.6 ?
    C12 C11 H11A . . 119.6 ?
    C11 C12 C13 . . 121.4(2) ?
    C11 C12 H12A . . 119.3 ?
    C13 C12 H12A . . 119.3 ?
    C14 C13 C12 . . 117.6(2) ?
    C14 C13 H13A . . 121.2 ?
    C12 C13 H13A . . 121.2 ?
    C13 C14 C9 . . 120.9(2) ?
    C13 C14 N1 . . 126.8(2) ?
    C9 C14 N1 . . 112.23(19) ?
    N2 C15 N1 . . 124.1(2) ?
    N2 C15 S1 . . 123.20(17) ?
    N1 C15 S1 . . 112.73(16) ?
loop_
    _geom_torsion_atom_site_label_1
    _geom_torsion_atom_site_label_2
    _geom_torsion_atom_site_label_3
    _geom_torsion_atom_site_label_4
    _geom_torsion_site_symmetry_1
    _geom_torsion_site_symmetry_2
    _geom_torsion_site_symmetry_3
    _geom_torsion_site_symmetry_4
    _geom_torsion
    _geom_torsion_publ_flag
    O3 Ni1 O1 C7 2_665 . . . -120.43(17) ?
    O3 Ni1 O1 C7 . . . . 59.57(17) ?
    O5 Ni1 O1 C7 . . . . -31.25(17) ?
    O5 Ni1 O1 C7 2_665 . . . 148.75(17) ?
    O1 Ni1 O3 C8 2_665 . . . 134.35(16) ?
    O1 Ni1 O3 C8 . . . . -45.65(16) ?
    O5 Ni1 O3 C8 . . . . 43.80(16) ?
    O5 Ni1 O3 C8 2_665 . . . -136.20(16) ?
    O1 Ni1 O5 C1 2_665 . . . 169.62(13) ?
    O1 Ni1 O5 C1 . . . . -10.38(13) ?
    O3 Ni1 O5 C1 2_665 . . . 82.01(13) ?
    O3 Ni1 O5 C1 . . . . -97.99(13) ?
    O1 Ni1 O5 C4 2_665 . . . -81.74(13) ?
    O1 Ni1 O5 C4 . . . . 98.26(13) ?
    O3 Ni1 O5 C4 2_665 . . . -169.35(13) ?
    O3 Ni1 O5 C4 . . . . 10.65(13) ?
    C1 C6 C5 C4 . . . . -1.2(2) ?
    C4 O5 C1 C6 . . . . 56.54(18) ?
    Ni1 O5 C1 C6 . . . . 174.86(12) ?
    C4 O5 C1 C2 . . . . -58.75(18) ?
    Ni1 O5 C1 C2 . . . . 59.58(17) ?
    C5 C6 C1 O5 . . . . -34.3(2) ?
    C5 C6 C1 C2 . . . . 74.1(2) ?
    C1 O5 C4 C5 . . . . -57.14(18) ?
    Ni1 O5 C4 C5 . . . . -179.07(13) ?
    C1 O5 C4 C3 . . . . 58.27(18) ?
    Ni1 O5 C4 C3 . . . . -63.67(16) ?
    C6 C5 C4 O5 . . . . 36.1(2) ?
    C6 C5 C4 C3 . . . . -72.0(2) ?
    O5 C1 C2 C7 . . . . -86.34(19) ?
    C6 C1 C2 C7 . . . . 164.94(18) ?
    O5 C1 C2 C3 . . . . 36.40(19) ?
    C6 C1 C2 C3 . . . . -72.3(2) ?
    O5 C4 C3 C8 . . . . 85.9(2) ?
    C5 C4 C3 C8 . . . . -166.13(18) ?
    O5 C4 C3 C2 . . . . -35.25(19) ?
    C5 C4 C3 C2 . . . . 72.7(2) ?
    C7 C2 C3 C8 . . . . -3.4(2) ?
    C1 C2 C3 C8 . . . . -121.57(18) ?
    C7 C2 C3 C4 . . . . 117.67(19) ?
    C1 C2 C3 C4 . . . . -0.53(19) ?
    Ni1 O1 C7 O2 . . . . -168.26(16) ?
    Ni1 O1 C7 C2 . . . . 15.2(3) ?
    C1 C2 C7 O2 . . . . -128.9(2) ?
    C3 C2 C7 O2 . . . . 118.0(2) ?
    C1 C2 C7 O1 . . . . 47.8(2) ?
    C3 C2 C7 O1 . . . . -65.2(2) ?
    Ni1 O3 C8 O4 . . . . 142.42(18) ?
    Ni1 O3 C8 C3 . . . . -37.8(2) ?
    C4 C3 C8 O4 . . . . 151.24(19) ?
    C2 C3 C8 O4 . . . . -94.5(2) ?
    C4 C3 C8 O3 . . . . -28.5(3) ?
    C2 C3 C8 O3 . . . . 85.8(2) ?
    C15 S1 C9 C10 . . . . -179.3(2) ?
    C15 S1 C9 C14 . . . . 0.40(17) ?
    C14 C9 C10 C11 . . . . -0.2(4) ?
    S1 C9 C10 C11 . . . . 179.49(19) ?
    C9 C10 C11 C12 . . . . 0.8(4) ?
    C10 C11 C12 C13 . . . . -1.0(4) ?
    C11 C12 C13 C14 . . . . 0.5(4) ?
    C12 C13 C14 C9 . . . . 0.1(3) ?
    C12 C13 C14 N1 . . . . -179.7(2) ?
    C10 C9 C14 C13 . . . . -0.2(3) ?
    S1 C9 C14 C13 . . . . 180.00(18) ?
    C10 C9 C14 N1 . . . . 179.5(2) ?
    S1 C9 C14 N1 . . . . -0.2(2) ?
    C15 N1 C14 C13 . . . . 179.6(2) ?
    C15 N1 C14 C9 . . . . -0.2(3) ?
    C14 N1 C15 N2 . . . . -179.9(2) ?
    C14 N1 C15 S1 . . . . 0.5(2) ?
    C9 S1 C15 N2 . . . . 179.9(2) ?
    C9 S1 C15 N1 . . . . -0.52(18) ?
loop_
    _geom_hbond_atom_site_label_D
    _geom_hbond_atom_site_label_H
    _geom_hbond_atom_site_label_A
    _geom_hbond_site_symmetry_A
    _geom_hbond_distance_DH
    _geom_hbond_distance_HA
    _geom_hbond_distance_DA
    _geom_hbond_angle_DHA
    O1W H1WA O4 2_666 0.85 1.97 2.815(2) 178.5
    O1W H1WB O3W . 0.85 2.28 3.029(3) 147.2
    O2W H2WA O2 1_545 0.85 1.83 2.682(2) 178.7
    O2W H2WB O1W 2_656 0.85 1.95 2.798(3) 177.8
    O3W H3WA O1W 2_556 0.85 1.92 2.769(3) 178.9
    O3W H3WB O2W . 0.85 1.95 2.772(3) 161.2
    N1 H1A O4 2_666 0.86 1.82 2.673(2) 172.6
    N2 H2A O3 2_666 0.86 2.01 2.863(2) 172.5
    N2 H2B O2W 2_666 0.86 2.00 2.818(3) 158.4
data_global
_journal_date_recd_electronic     2012-04-18
_journal_date_accepted     2012-04-20
_journal_name_full     'Acta Crystallographica, Section E'
_journal_year     2012
_journal_volume     68
_journal_issue      5
_journal_page_first     m683
_journal_page_last     m683
_journal_paper_category     QM
_journal_paper_doi     10.1107/S1600536812017722
_journal_coeditor_code     XU5517
_publ_contact_author_name     'Gui-Xian Wang'
_publ_contact_author_address
;
Department of Chemistry
Lishui University
Lishui 323000
Zhejiang
People's Republic of China
;
_publ_contact_author_email     wangguixian@126.com
_publ_contact_author_phone     '86-578-2271250'
_publ_section_title
;\
Bis(2-aminobenzothiazol-3-ium)
bis(7-oxabicyclo[2.2.1]heptane-2,3-dicarboxylato-\k^3^<i>O</i>^2^,\
<i>O</i>^3^,<i>O</i>^7^)nickelate(II) hexahydrate
;
loop_
    _publ_author_name
    _publ_author_address
    'Gui-Xian Wang'
;
  Department of Chemistry,
  Lishui University,
  Lishui 323000, Zhejiang,
  People's Republic of China
;
    'Qi-Wei Zhang'
;
  Department of Chemistry,
  Lishui University,
  Lishui 323000, Zhejiang,
  People's Republic of China
;
    'Fan Zhang'
;
  College of Chemistry and Life Science,
  Zhejiang Normal University,
  Jinhua 321004, Zhejiang,
  People's Republic of China
;
