# Supplementary material for: Bis(2-amino­benzothia­zol-3-ium) bis­(7-oxabicyclo­[2.2.1]heptane-2,3-dicarboxyl­ato-κ3 O 2,O 3,O 7)nickelate(II) hexa­hydrate
Source: Acta Crystallogr Sect E Struct Rep Online. 2012 Apr 28;68(Pt 5):m683. doi: 10.1107/S1600536812017722 (PMC3344403; doi:10.1107/S1600536812017722)
Supplement: Supplementary file 2 [file e-68-0m683-Isup2.hkl]

# 
# h,k,l, Fc-squared, Fo-squared, sigma(Fo-squared) and status flag 
# 
data_I
_shelx_title ' A in P1                     New: P-1' 
_shelx_refln_list_code          4 
_shelx_F_calc_maximum      125.13 
_exptl_crystal_F_000       437.93 
_reflns_d_resolution_high  0.8409 
 
loop_ 
 _symmetry_equiv_pos_as_xyz 
 'x, y, z' 
 '-x, -y, -z' 
 
_cell_length_a     6.6907 
_cell_length_b    10.0963 
_cell_length_c    13.2283 
_cell_angle_alpha  90.284 
_cell_angle_beta   91.192 
_cell_angle_gamma  99.709 
 
_shelx_F_squared_multiplier     1.000 
 
loop_ 
 _refln_index_h 
 _refln_index_k 
 _refln_index_l 
 _refln_F_squared_calc 
 _refln_F_squared_meas 
 _refln_F_squared_sigma 
 _refln_observed_status 
   1   0   0     4199.71     4286.87     43.65 o 
   2   0   0    10482.26    10952.79     82.66 o 
   3   0   0       88.12       81.16      4.86 o 
   4   0   0      520.41      493.14      9.91 o 
   5   0   0      329.54      309.03      6.91 o 
   6   0   0      591.90      594.01     11.06 o 
   7   0   0      169.96      166.75     10.54 o 
  -7   1   0        1.22        1.28      2.47 o 
  -6   1   0       37.77       28.45      3.28 o 
  -5   1   0      512.42      512.56     12.15 o 
  -4   1   0     3835.07     3703.09     32.94 o 
  -3   1   0      882.91      911.24     12.78 o 
  -2   1   0    15657.72    16055.73    133.87 o 
  -1   1   0     1483.35     1483.83     30.53 o 
   0   1   0     6599.59     6363.87    110.76 o 
   1   1   0      239.65      236.29      8.29 o 
   2   1   0      987.00      942.22     10.20 o 
   3   1   0       85.50       73.59      3.11 o 
   4   1   0       18.10       23.29      2.84 o 
   5   1   0      126.23      126.28      7.44 o 
   6   1   0        0.46        2.40      2.75 o 
   7   1   0       64.70       61.56      6.94 o 
  -7   2   0       17.62       20.89      3.50 o 
  -6   2   0       34.33       31.93      4.05 o 
  -5   2   0      299.58      319.37      7.31 o 
  -4   2   0     2124.64     2122.37     21.57 o 
  -3   2   0     3332.12     3306.71     28.94 o 
  -2   2   0        1.90        2.11      1.00 o 
  -1   2   0        1.77        0.00      1.16 o 
   0   2   0      132.39      109.59      5.35 o 
   1   2   0      707.51      730.92     15.86 o 
   2   2   0      740.53      732.55     12.02 o 
   3   2   0     3184.46     3227.54     44.23 o 
   4   2   0     1260.94     1210.85     20.01 o 
   5   2   0        4.70        2.88      2.56 o 
   6   2   0        0.73        0.00      2.81 o 
   7   2   0       39.42       32.39      5.57 o 
  -7   3   0      164.34      170.60      7.85 o 
  -6   3   0      131.05      151.21      9.36 o 
  -5   3   0       34.26       37.92      3.30 o 
  -4   3   0       81.02       71.92      3.74 o 
  -3   3   0       67.66       76.48      2.96 o 
  -2   3   0      545.04      519.35      9.14 o 
  -1   3   0     3459.02     3485.46     46.38 o 
   0   3   0       19.74       11.00      1.94 o 
   1   3   0      319.45      338.58      7.35 o 
   2   3   0      744.70      783.66     13.22 o 
   3   3   0       10.76        4.96      2.81 o 
   4   3   0        1.27        4.67      2.36 o 
   5   3   0      118.62      116.48      7.39 o 
   6   3   0      282.05      280.56     11.73 o 
   7   3   0        3.07        0.93      3.67 o 
  -7   4   0       52.55       45.78      5.96 o 
  -6   4   0      212.88      202.33      8.41 o 
  -5   4   0      167.55      167.44      6.01 o 
  -4   4   0       79.24       76.12      3.59 o 
  -3   4   0      279.14      302.45      5.34 o 
  -2   4   0     4407.45     4594.23     32.01 o 
  -1   4   0      382.80      327.48      5.45 o 
   0   4   0      561.64      548.43      7.72 o 
   1   4   0     3625.20     3651.81     34.56 o 
   2   4   0      395.75      359.19      9.04 o 
   3   4   0        2.07        1.71      1.54 o 
   4   4   0      202.26      209.28      8.64 o 
   5   4   0      539.32      532.55     14.79 o 
   6   4   0      265.70      248.64     12.25 o 
  -7   5   0        6.16        8.06      3.19 o 
  -6   5   0       42.22       37.25      4.00 o 
  -5   5   0        1.27        0.36      1.83 o 
  -4   5   0       95.49       85.11      4.02 o 
  -3   5   0     1289.95     1296.05     12.78 o 
  -2   5   0       49.56       40.70      2.21 o 
  -1   5   0      113.54      102.48      3.46 o 
   0   5   0       81.34       81.73      3.38 o 
   1   5   0      309.61      279.27      6.02 o 
   2   5   0        1.78        1.78      1.34 o 
   3   5   0      240.41      210.03      6.19 o 
   4   5   0       39.14       36.64      4.64 o 
   5   5   0      373.60      372.40     12.88 o 
   6   5   0       45.92       60.12     11.09 o 
  -7   6   0      125.67      141.62      8.01 o 
  -6   6   0       76.99       76.83      6.76 o 
  -5   6   0      163.92      157.60      6.42 o 
  -4   6   0      111.84      122.56      4.94 o 
  -3   6   0      160.43      154.45      5.23 o 
  -2   6   0       10.08        5.56      1.42 o 
  -1   6   0      555.04      510.88      8.23 o 
   0   6   0     2264.18     2221.13     22.74 o 
   1   6   0      746.04      795.59     11.59 o 
   2   6   0        2.05        0.00      1.57 o 
   3   6   0      112.04      120.54      5.56 o 
   4   6   0      321.27      313.93      8.81 o 
   5   6   0      373.82      371.85     13.56 o 
   6   6   0        1.70        0.00      4.01 o 
  -7   7   0       22.42       19.41      5.08 o 
  -6   7   0      166.76      160.65     10.49 o 
  -5   7   0      151.64      163.67      6.36 o 
  -4   7   0       87.71       97.03      5.28 o 
  -3   7   0       32.47       34.00      2.95 o 
  -2   7   0       33.93       36.48      2.78 o 
  -1   7   0      472.98      476.71     11.29 o 
   0   7   0     3141.51     3181.57     31.10 o 
   1   7   0      569.50      559.96     10.17 o 
   2   7   0      463.83      469.19      9.48 o 
   3   7   0      271.58      284.42      8.57 o 
   4   7   0      663.79      651.75     20.43 o 
   5   7   0      171.18      169.60     10.80 o 
  -6   8   0       19.80       10.26      4.56 o 
  -5   8   0       49.19       51.91      5.22 o 
  -4   8   0      347.15      358.17     11.67 o 
  -3   8   0      297.74      311.70     11.88 o 
  -2   8   0       27.73       18.16      3.09 o 
  -1   8   0      131.12      138.31      6.47 o 
   0   8   0     1321.95     1297.17     17.50 o 
   1   8   0      582.05      626.75     11.56 o 
   2   8   0       11.24        6.82      2.63 o 
   3   8   0      130.17      120.78      6.91 o 
   4   8   0      173.89      169.28     12.70 o 
  -6   9   0        0.57        0.00      4.05 o 
  -5   9   0        3.93        5.27      3.76 o 
  -4   9   0      242.43      262.40     11.07 o 
  -3   9   0      211.22      202.07      7.72 o 
  -2   9   0       10.63       12.08      7.27 o 
  -1   9   0        1.18        1.71      2.81 o 
   0   9   0        3.64        4.39      2.95 o 
   1   9   0      185.57      196.50      8.09 o 
   2   9   0      311.64      341.65     10.12 o 
   3   9   0      299.02      297.44     15.88 o 
   4   9   0       11.40       10.69      4.32 o 
  -5  10   0        0.66        5.52      4.07 o 
  -4  10   0       35.29       41.02      7.91 o 
  -3  10   0      134.75      140.76      8.86 o 
  -2  10   0      474.50      487.87     27.71 o 
  -1  10   0       31.93       36.44      5.26 o 
   0  10   0       14.96       20.59      7.14 o 
   1  10   0        5.76        5.59      3.24 o 
   2  10   0       35.71       45.83      6.03 o 
   3  10   0       51.03       44.31     11.21 o 
  -4  11   0        0.36        1.68      4.80 o 
  -3  11   0      105.34       83.89     10.78 o 
  -2  11   0      227.39      249.07     52.28 o 
  -1  11   0      123.88      121.91     10.51 o 
   0  11   0      139.62      137.77      9.19 o 
   1  11   0       17.17       16.43      4.13 o 
  -1 -11   1        3.25        3.96      3.52 o 
   0 -11   1       25.25       20.38      5.41 o 
   1 -11   1        8.33       10.58      5.13 o 
   2 -11   1      127.59      137.66     11.00 o 
   3 -11   1      177.87      195.99     10.93 o 
   4 -11   1      140.72      162.05     14.44 o 
  -3 -10   1       29.20       26.91      5.24 o 
  -2 -10   1      208.27      206.79      9.14 o 
  -1 -10   1      242.72      277.20      9.94 o 
   0 -10   1      393.23      415.98     18.39 o 
   1 -10   1       53.99       46.56      5.41 o 
   2 -10   1        3.29        4.05      4.10 o 
   3 -10   1      182.80      182.38     11.50 o 
   4 -10   1      181.88      168.65     13.56 o 
   5 -10   1      618.65      684.43     25.41 o 
  -4  -9   1       14.58       10.30      4.37 o 
  -3  -9   1      111.13      102.26      8.78 o 
  -2  -9   1       18.41       17.72      3.64 o 
  -1  -9   1        1.57        1.19      2.48 o 
   0  -9   1      361.53      345.10     24.31 o 
   1  -9   1     1178.50     1195.55     29.53 o 
   2  -9   1        4.72        2.80      3.59 o 
   3  -9   1      443.73      438.42     13.30 o 
   4  -9   1        0.75        1.65      3.68 o 
   5  -9   1      102.37      118.58      8.60 o 
   6  -9   1      109.87      115.39     12.72 o 
  -4  -8   1      387.27      405.52     17.43 o 
  -3  -8   1     1138.59     1172.35     21.54 o 
  -2  -8   1        1.08        3.65      2.55 o 
  -1  -8   1       96.15       90.87      5.59 o 
   0  -8   1      128.19      140.24      6.56 o 
   1  -8   1     1373.11     1346.88     22.81 o 
   2  -8   1      850.72      898.34     15.99 o 
   3  -8   1      442.44      434.47     10.28 o 
   4  -8   1        1.86        1.84      3.31 o 
   5  -8   1       11.92       12.21      4.01 o 
   6  -8   1       57.72       61.70     10.39 o 
  -5  -7   1        4.13        6.07      6.13 o 
  -4  -7   1        3.40        0.88      6.47 o 
  -3  -7   1        0.73        2.69      2.44 o 
  -2  -7   1      357.66      360.92      9.00 o 
  -1  -7   1      223.84      237.17      6.54 o 
   0  -7   1       34.33       35.73      3.60 o 
   1  -7   1      214.90      242.37      6.86 o 
   2  -7   1      397.46      387.21     10.09 o 
   3  -7   1       11.52        7.86      2.25 o 
   4  -7   1       82.67      103.84      5.40 o 
   5  -7   1       91.91       91.46      6.19 o 
   6  -7   1      109.21      110.49      8.21 o 
   7  -7   1       45.66       42.84      6.20 o 
  -6  -6   1      483.04      515.39     17.06 o 
  -5  -6   1      144.11      139.70      9.22 o 
  -4  -6   1      120.12      107.08     11.03 o 
  -3  -6   1       40.91       32.64      4.42 o 
  -2  -6   1      762.84      761.03     11.18 o 
  -1  -6   1      654.05      594.16     10.82 o 
   0  -6   1     1717.44     1715.33     19.14 o 
   1  -6   1      285.77      296.37      6.94 o 
   2  -6   1      103.74      119.39      3.55 o 
   3  -6   1      105.85      112.68      4.17 o 
   4  -6   1      164.88      148.53      5.31 o 
   5  -6   1      114.17      100.70      6.63 o 
   6  -6   1      252.33      238.26      8.49 o 
   7  -6   1       95.18       98.01      6.61 o 
  -6  -5   1      230.30      218.89     11.27 o 
  -5  -5   1      456.65      455.14     13.92 o 
  -4  -5   1       24.36       22.07      3.93 o 
  -3  -5   1      223.20      236.08      8.49 o 
  -2  -5   1      135.35      130.68      3.93 o 
  -1  -5   1      393.55      417.86      7.04 o 
   0  -5   1        9.44       23.69      2.11 o 
   1  -5   1        5.69       24.83      2.26 o 
   2  -5   1      941.18      900.56      9.21 o 
   3  -5   1     1046.13     1097.76     10.34 o 
   4  -5   1       17.53       15.41      2.23 o 
   5  -5   1       73.47       75.93      4.27 o 
   6  -5   1       32.25       36.64      4.50 o 
   7  -5   1        2.96        1.00      2.87 o 
  -6  -4   1      200.62      203.96     10.48 o 
  -5  -4   1       20.62       29.18      4.47 o 
  -4  -4   1       12.18        7.81      2.74 o 
  -3  -4   1     1310.17     1226.78     19.79 o 
  -2  -4   1     1017.95     1019.72     16.32 o 
  -1  -4   1      433.10      471.40      8.39 o 
   0  -4   1      170.81      161.40      3.79 o 
   1  -4   1      642.61      628.22     12.04 o 
   2  -4   1     1197.83     1281.72     11.05 o 
   3  -4   1      279.29      285.98      4.69 o 
   4  -4   1      478.07      449.03      7.79 o 
   5  -4   1       60.91       55.93      4.05 o 
   6  -4   1       29.15       30.84      3.68 o 
   7  -4   1       38.33       36.41      4.28 o 
  -7  -3   1      268.08      283.58     16.89 o 
  -6  -3   1      108.20      122.22      8.36 o 
  -5  -3   1       99.60       71.28      5.82 o 
  -4  -3   1        9.03        8.16      2.51 o 
  -3  -3   1       15.46       18.18      2.58 o 
  -2  -3   1      356.69      359.70     13.00 o 
  -1  -3   1     2903.95     2997.19     33.19 o 
   0  -3   1     1891.06     1960.59     22.91 o 
   1  -3   1        3.11        3.07      4.75 o 
   2  -3   1      316.04      250.59      4.39 o 
   3  -3   1        5.93        1.55      1.14 o 
   4  -3   1      307.11      317.14      6.15 o 
   5  -3   1      614.43      635.00     11.09 o 
   6  -3   1      436.28      441.70     10.07 o 
   7  -3   1        2.01        5.88      2.90 o 
  -7  -2   1       64.14       66.84      7.10 o 
  -6  -2   1       54.94       58.60      7.15 o 
  -5  -2   1       93.63       92.91      5.60 o 
  -4  -2   1      309.61      302.08      9.64 o 
  -3  -2   1      766.72      743.77     11.12 o 
  -2  -2   1     1786.29     1769.24     23.67 o 
  -1  -2   1       28.46       24.97      2.71 o 
   0  -2   1      635.24      674.28     19.89 o 
   1  -2   1     4671.14     4717.06     81.96 o 
   3  -2   1      156.48      152.05      3.70 o 
   4  -2   1      315.19      312.13      8.98 o 
   5  -2   1      923.26      869.83     13.29 o 
   6  -2   1       69.28       63.30      9.14 o 
   7  -2   1        8.67       11.93      3.17 o 
  -7  -1   1       40.39       36.26      5.60 o 
  -6  -1   1       10.40       10.73      3.13 o 
  -5  -1   1       98.00       86.07      5.38 o 
  -4  -1   1      953.56      939.76     18.62 o 
  -3  -1   1     1742.45     1832.43     17.88 o 
  -2  -1   1      214.00      218.40      7.63 o 
  -1  -1   1      118.37      125.70      4.72 o 
   1  -1   1     5342.58     5186.87     45.07 o 
   2  -1   1      867.37      779.59      9.14 o 
   3  -1   1      305.39      254.94      5.21 o 
   4  -1   1       30.07       47.24      2.92 o 
   5  -1   1        0.44        0.50      1.73 o 
   6  -1   1      221.99      217.48      7.11 o 
   7  -1   1      182.67      208.03      9.24 o 
  -7   0   1       58.52       53.77      5.61 o 
  -6   0   1      201.27      211.86      9.90 o 
  -5   0   1      199.00      188.65      7.44 o 
  -4   0   1      512.83      527.18     10.01 o 
  -3   0   1       33.76       49.08      2.34 o 
  -2   0   1     8360.14     8247.38     71.75 o 
  -1   0   1     1283.17     1307.34     19.41 o 
   0   0   1      914.50      694.05     13.40 o 
   1   0   1      313.46      350.65      7.22 o 
   2   0   1     3522.17     3622.71     30.16 o 
   3   0   1       48.44       40.68      2.27 o 
   4   0   1        3.78        2.78      1.40 o 
   5   0   1      152.61      145.17      5.28 o 
   6   0   1       98.04       95.81      6.63 o 
   7   0   1       13.95       11.32      3.38 o 
  -7   1   1      101.47       87.88      6.99 o 
  -6   1   1     1301.97     1262.99     22.68 o 
  -5   1   1       22.57       20.35      3.14 o 
  -4   1   1     1856.59     1882.90     22.98 o 
  -3   1   1       15.49       11.97      1.47 o 
  -2   1   1     6915.94     7089.77     75.48 o 
  -1   1   1     8115.04     7991.28     96.07 o 
   0   1   1       92.99       77.78      4.20 o 
   1   1   1     1392.82     1374.12     20.55 o 
   2   1   1      180.79      176.03      5.01 o 
   3   1   1      539.75      508.00     15.19 o 
   4   1   1     1451.54     1419.80     22.66 o 
   5   1   1      953.30      977.09     15.05 o 
   6   1   1       37.59       39.00      3.98 o 
   7   1   1       13.65       10.68      3.43 o 
  -7   2   1       14.83       15.72      3.26 o 
  -6   2   1     1389.52     1359.53     18.12 o 
  -5   2   1     1329.29     1334.77     16.44 o 
  -4   2   1      433.48      499.99     11.00 o 
  -3   2   1      501.88      573.27      9.66 o 
  -2   2   1     1553.93     1612.92     19.84 o 
  -1   2   1     3492.74     3547.95     51.87 o 
   0   2   1     1120.31     1225.68     27.42 o 
   1   2   1     1312.13     1278.41     20.83 o 
   2   2   1      162.00      168.59      6.40 o 
   3   2   1        2.34        0.86      1.49 o 
   4   2   1       58.95       55.84      3.47 o 
   5   2   1       34.94       38.46      4.83 o 
   6   2   1       30.89       34.36      3.92 o 
   7   2   1      146.95      147.73      7.65 o 
  -7   3   1        2.21        0.00      2.55 o 
  -6   3   1     1040.57      995.71     15.39 o 
  -5   3   1      643.22      612.60     15.26 o 
  -4   3   1        9.68        9.03      1.61 o 
  -3   3   1     1023.87     1060.57     12.21 o 
  -2   3   1      842.92      837.08      9.69 o 
  -1   3   1      193.26      204.54      9.27 o 
   0   3   1      839.38      883.92     16.20 o 
   1   3   1     3095.85     3222.42     36.10 o 
   2   3   1     1687.12     1572.55     17.71 o 
   3   3   1     1178.99     1140.00     14.90 o 
   4   3   1      252.67      237.33      6.52 o 
   5   3   1      187.03      178.96      8.12 o 
   6   3   1       44.26       45.93      6.23 o 
   7   3   1      125.53      122.39      7.37 o 
  -7   4   1       54.59       52.34      4.85 o 
  -6   4   1        6.71        6.18      2.47 o 
  -5   4   1      371.09      328.98      7.88 o 
  -4   4   1      248.43      253.91      5.71 o 
  -3   4   1     2015.07     1984.83     25.40 o 
  -2   4   1     2635.60     2559.27     21.62 o 
  -1   4   1      297.67      306.95      6.02 o 
   0   4   1       18.08       23.51      3.82 o 
   1   4   1      851.44     1035.90     22.23 o 
   2   4   1        0.91        1.38      1.36 o 
   3   4   1     1580.42     1570.80     19.49 o 
   4   4   1     1163.08     1222.77     17.53 o 
   5   4   1      125.64      112.99      8.67 o 
   6   4   1        5.21        4.25      2.99 o 
  -7   5   1      263.57      265.69      9.23 o 
  -6   5   1        3.96        2.65      2.45 o 
  -5   5   1       20.07       26.44      3.42 o 
  -4   5   1       24.19       19.83      2.35 o 
  -3   5   1      299.23      339.07      7.13 o 
  -2   5   1      934.37      996.38     10.44 o 
  -1   5   1     2685.44     2734.64     22.75 o 
   0   5   1     1356.02     1261.87     16.17 o 
   1   5   1       19.99       26.03      2.36 o 
   2   5   1      355.04      382.65      7.35 o 
   3   5   1      324.21      331.43     11.73 o 
   4   5   1      415.13      422.89     12.19 o 
   5   5   1      749.02      774.51     14.97 o 
   6   5   1      138.86      155.07      8.43 o 
  -7   6   1       68.03       66.23      6.81 o 
  -6   6   1       40.97       49.10      8.31 o 
  -5   6   1      510.27      524.79     10.95 o 
  -4   6   1      106.42      114.49      5.19 o 
  -3   6   1       44.74       47.81      3.60 o 
  -2   6   1      181.00      227.26      4.89 o 
  -1   6   1      428.33      438.25      6.61 o 
   0   6   1     1282.45     1329.22     16.03 o 
   1   6   1      530.98      483.28     10.68 o 
   2   6   1      133.29      115.98      4.85 o 
   3   6   1      121.99      113.49      5.71 o 
   4   6   1      118.76       98.18      7.88 o 
   5   6   1       75.40       73.41      7.78 o 
   6   6   1       75.30       82.95      6.59 o 
  -7   7   1        0.34        1.80      3.34 o 
  -6   7   1       59.30       57.11      5.12 o 
  -5   7   1      214.31      208.03      8.76 o 
  -4   7   1      218.07      220.54      7.13 o 
  -3   7   1       69.21       63.63      5.03 o 
  -2   7   1      492.17      488.42      7.74 o 
  -1   7   1      898.70      926.77     23.83 o 
   0   7   1      357.08      374.28      8.18 o 
   1   7   1      184.78      183.99      6.10 o 
   2   7   1      675.47      700.30     11.99 o 
   3   7   1      109.13      107.64      6.11 o 
   4   7   1      199.71      186.51      7.98 o 
   5   7   1       10.49        5.57      3.31 o 
  -6   8   1      156.70      168.93      9.87 o 
  -5   8   1       24.53       27.80      3.81 o 
  -4   8   1      178.50      163.64      6.78 o 
  -3   8   1       43.15       45.00      4.46 o 
  -2   8   1      987.85      984.65     14.15 o 
  -1   8   1     1072.55     1081.38     17.23 o 
   0   8   1       13.37       12.01      2.63 o 
   1   8   1       39.39       37.91      3.70 o 
   2   8   1       26.43       22.20      3.26 o 
   3   8   1      300.11      312.26      9.97 o 
   4   8   1      214.25      215.48      9.09 o 
  -6   9   1      457.96      446.21     17.81 o 
  -5   9   1      317.04      315.29     12.26 o 
  -4   9   1        9.67        8.84      3.72 o 
  -3   9   1       22.92       21.52      6.49 o 
  -2   9   1      120.34      128.87      9.16 o 
  -1   9   1      446.96      455.72     15.98 o 
   0   9   1       79.43       65.32      5.98 o 
   1   9   1      139.61      147.38      9.73 o 
   2   9   1      102.29       98.50      5.89 o 
   3   9   1      127.68      111.64      7.27 o 
   4   9   1       48.94       54.44      5.87 o 
  -5  10   1      214.31      217.29     29.77 o 
  -4  10   1       89.64       91.33      9.35 o 
  -3  10   1        2.19        6.46      4.92 o 
  -2  10   1      242.06      240.98     20.55 o 
  -1  10   1       11.78        4.63      4.72 o 
   0  10   1       13.85        4.62      3.45 o 
   1  10   1       35.19       42.93      6.75 o 
   2  10   1      107.68      116.23      8.64 o 
   3  10   1       14.69       15.16      5.33 o 
  -4  11   1        2.27        7.76      7.68 o 
  -3  11   1      379.47      389.04     27.02 o 
  -2  11   1      668.16      691.98     25.71 o 
  -1  11   1       18.89        8.10      4.68 o 
   0  11   1       56.31       56.46      6.54 o 
   1  11   1       19.98       17.11      4.32 o 
  -1 -11   2        0.91        4.57      3.52 o 
   0 -11   2      117.83      132.82      9.03 o 
   1 -11   2      207.06      210.05     13.25 o 
   2 -11   2       37.43       35.77      6.82 o 
   3 -11   2       78.00       84.42      8.16 o 
   4 -11   2      119.21      125.03     13.16 o 
  -3 -10   2      105.84      122.99      8.81 o 
  -2 -10   2       49.93       44.09      5.20 o 
  -1 -10   2       16.54       15.89      3.67 o 
   0 -10   2      172.01      161.81     14.59 o 
   1 -10   2        9.17       10.94      3.36 o 
   2 -10   2        3.06        0.00      5.43 o 
   3 -10   2       74.83       68.66     15.11 o 
   4 -10   2      126.96      126.37     12.41 o 
   5 -10   2        3.19        0.00      5.42 o 
  -4  -9   2       23.16       22.14      6.60 o 
  -3  -9   2       88.40       95.54      7.22 o 
  -2  -9   2      428.13      413.48     13.59 o 
  -1  -9   2     1629.39     1622.10     23.85 o 
   0  -9   2      135.69      136.37      7.73 o 
   1  -9   2      477.93      471.47     11.74 o 
   2  -9   2        1.49        0.00      2.71 o 
   3  -9   2      611.38      657.26     16.53 o 
   4  -9   2      484.30      429.81     18.07 o 
   5  -9   2       25.59       25.62      6.29 o 
   6  -9   2        1.46        1.13      5.06 o 
  -4  -8   2        2.07        0.53      4.23 o 
  -3  -8   2      143.83      164.70     11.73 o 
  -2  -8   2      115.66      124.92      6.18 o 
  -1  -8   2     1681.18     1623.44     22.49 o 
   0  -8   2      184.53      190.65      8.65 o 
   1  -8   2       10.24        9.01      3.25 o 
   2  -8   2        3.47        5.22      2.45 o 
   3  -8   2       52.13       53.63      8.93 o 
   4  -8   2       82.41      103.76      7.61 o 
   5  -8   2      151.97      163.39      9.20 o 
   6  -8   2       78.55       80.65     10.56 o 
  -5  -7   2      580.80      600.99     17.84 o 
  -4  -7   2      169.95      182.62     26.06 o 
  -3  -7   2      364.42      369.56     12.17 o 
  -2  -7   2      166.09      156.37      5.51 o 
  -1  -7   2      455.41      446.14     11.72 o 
   0  -7   2     2060.30     1996.93     24.77 o 
   1  -7   2     1678.50     1613.78     21.44 o 
   2  -7   2      463.49      507.38     11.02 o 
   3  -7   2       25.96       19.58      2.87 o 
   4  -7   2       54.03       47.04      7.77 o 
   5  -7   2      103.48      110.45      7.56 o 
   6  -7   2      462.51      482.34     17.79 o 
   7  -7   2      144.05      161.31     12.44 o 
  -6  -6   2        2.34        2.20      4.34 o 
  -5  -6   2      442.50      443.27     14.32 o 
  -4  -6   2      286.90      301.03     11.09 o 
  -3  -6   2       14.15       13.94      3.54 o 
  -2  -6   2      256.86      253.96      7.53 o 
  -1  -6   2       35.63       37.95      4.15 o 
   0  -6   2       36.75       33.82      2.65 o 
   1  -6   2      620.90      617.76     12.22 o 
   2  -6   2      676.92      588.59      7.97 o 
   3  -6   2        6.83        8.45      1.55 o 
   4  -6   2       40.55       37.72      4.00 o 
   5  -6   2      112.12      120.07      5.85 o 
   6  -6   2       14.59        9.59      3.43 o 
   7  -6   2        6.62        4.87      4.01 o 
  -6  -5   2       30.04       27.63      5.39 o 
  -5  -5   2       37.63       40.34      5.31 o 
  -4  -5   2       20.63       17.54      3.71 o 
  -3  -5   2     2532.20     2499.88     33.70 o 
  -2  -5   2     1729.59     1732.98     21.44 o 
  -1  -5   2        9.75        2.37      1.61 o 
   0  -5   2      439.74      439.30      7.02 o 
   1  -5   2      267.19      278.04      5.42 o 
   2  -5   2      237.61      237.88      4.57 o 
   3  -5   2     1259.10     1268.92     11.43 o 
   4  -5   2     2520.10     2515.74     23.94 o 
   5  -5   2      796.52      772.25     13.17 o 
   6  -5   2      141.42      148.02      7.02 o 
   7  -5   2      124.31      116.66      6.97 o 
  -6  -4   2       58.88       69.64      7.99 o 
  -5  -4   2        0.97        1.13      2.66 o 
  -4  -4   2       20.36       21.35      3.47 o 
  -3  -4   2      100.91      112.90      6.74 o 
  -2  -4   2      154.87      191.72      6.74 o 
  -1  -4   2     1940.51     1902.25     20.94 o 
   0  -4   2     1455.56     1480.60     16.99 o 
   1  -4   2        1.92        1.25      0.88 o 
   2  -4   2        3.35        6.12      1.05 o 
   3  -4   2      142.35      160.43      4.60 o 
   4  -4   2      490.09      501.34      8.29 o 
   5  -4   2      840.15      865.25     13.76 o 
   6  -4   2       15.31       26.07      3.47 o 
   7  -4   2        1.33        3.42      3.08 o 
  -7  -3   2       80.58       89.30      8.14 o 
  -6  -3   2       89.70      100.31      8.39 o 
  -5  -3   2       28.57       27.50      3.98 o 
  -4  -3   2      245.44      242.86      7.60 o 
  -3  -3   2      242.21      216.91      4.19 o 
  -2  -3   2      983.54     1050.11     29.18 o 
  -1  -3   2      267.28      332.81      7.54 o 
   0  -3   2     1911.07     1815.94     21.09 o 
   1  -3   2     3778.56     3754.29     35.58 o 
   2  -3   2       19.74       18.65      1.38 o 
   3  -3   2       26.70       27.46      2.32 o 
   4  -3   2     1821.82     1870.16     22.85 o 
   5  -3   2      208.05      191.81      7.16 o 
   6  -3   2      120.21      109.04      5.78 o 
   7  -3   2      177.14      173.64      9.76 o 
  -7  -2   2       63.73       49.56      6.27 o 
  -6  -2   2        4.35        4.02      2.92 o 
  -5  -2   2      137.38      128.32      6.03 o 
  -4  -2   2      251.62      253.58      6.53 o 
  -3  -2   2     1156.66     1098.33     18.84 o 
  -2  -2   2     1410.70     1522.65     21.17 o 
  -1  -2   2      742.38      716.77     10.90 o 
   0  -2   2       11.28        4.85      3.09 o 
   1  -2   2     2905.13     3053.89     28.15 o 
   2  -2   2     1380.49     1640.66     14.46 o 
   3  -2   2     2226.32     2249.05     19.86 o 
   4  -2   2      316.79      307.93      6.75 o 
   5  -2   2        2.78        0.66      1.83 o 
   6  -2   2       25.97       29.44      3.56 o 
   7  -2   2        7.40        8.20      3.35 o 
  -7  -1   2      151.11      146.70      8.41 o 
  -6  -1   2       79.05       70.71      5.50 o 
  -5  -1   2      305.31      311.56      8.48 o 
  -4  -1   2      145.91      139.70      4.13 o 
  -3  -1   2        8.39       12.92      2.46 o 
  -2  -1   2      838.71      766.19     15.61 o 
  -1  -1   2    10207.55    10653.39    105.01 o 
   0  -1   2     4264.62     4405.65     74.95 o 
   1  -1   2     2266.05     2122.46     23.57 o 
   2  -1   2      868.80      905.01      9.22 o 
   3  -1   2      482.33      535.79      7.36 o 
   4  -1   2        3.66        4.53      1.59 o 
   5  -1   2      219.57      215.27      9.88 o 
   6  -1   2      258.32      242.08      9.40 o 
   7  -1   2       61.83       51.58      5.09 o 
  -7   0   2        1.46        3.83      3.07 o 
  -6   0   2       48.07       53.24      4.94 o 
  -5   0   2     1111.07     1108.72     17.27 o 
  -4   0   2      247.93      255.32      5.52 o 
  -3   0   2     1221.90     1346.51     22.29 o 
  -2   0   2     1694.52     1839.61     23.33 o 
  -1   0   2       38.09       50.31      4.20 o 
   0   0   2     6927.60     6653.51     80.10 o 
   1   0   2      796.23      800.81     13.20 o 
   2   0   2     2220.57     2126.47     21.95 o 
   3   0   2        5.81        2.08      1.14 o 
   4   0   2      140.70      167.23      5.41 o 
   5   0   2      113.25      120.88      6.44 o 
   6   0   2      481.50      489.25     12.71 o 
   7   0   2       28.79       29.29      4.34 o 
  -7   1   2       14.90        6.76      3.32 o 
  -6   1   2       11.56        3.03      2.72 o 
  -5   1   2      337.16      358.61      9.16 o 
  -4   1   2     1929.82     1930.81     23.75 o 
  -3   1   2     1053.31      991.57     11.24 o 
  -2   1   2      808.97      791.09     11.33 o 
  -1   1   2     1074.28     1030.91     18.75 o 
   0   1   2        6.46        4.18      1.90 o 
   1   1   2      135.17      142.10      4.99 o 
   2   1   2     3547.58     3588.82     30.33 o 
   3   1   2      565.92      542.08      8.92 o 
   4   1   2      537.57      536.15     15.28 o 
   5   1   2      737.54      729.20     12.99 o 
   6   1   2        5.22       10.90      2.98 o 
   7   1   2        0.45        0.00      2.78 o 
  -7   2   2       64.84       66.84      6.35 o 
  -6   2   2       21.43       15.50      4.29 o 
  -5   2   2       15.39       10.34      2.76 o 
  -4   2   2      133.10      147.24      4.71 o 
  -3   2   2      320.74      345.30      6.22 o 
  -2   2   2     1482.47     1417.90     15.38 o 
  -1   2   2     1952.76     1938.71     35.33 o 
   0   2   2     2561.08     2348.63     48.19 o 
   1   2   2       14.80       20.63      2.73 o 
   2   2   2        3.91        8.04      1.41 o 
   3   2   2       15.83       11.91      1.87 o 
   4   2   2     1101.71     1086.19     19.07 o 
   5   2   2      299.76      308.59      8.45 o 
   6   2   2      114.55       99.69      6.04 o 
   7   2   2       14.42       13.32      3.59 o 
  -7   3   2      145.67      134.73      6.64 o 
  -6   3   2      244.23      261.16      8.04 o 
  -5   3   2      141.18      141.51      5.98 o 
  -4   3   2        0.63        0.00      1.20 o 
  -3   3   2      919.26      902.70     10.81 o 
  -2   3   2     1851.58     1855.65     15.93 o 
  -1   3   2      730.00      747.03     14.55 o 
   0   3   2     2833.58     2757.42     38.67 o 
   1   3   2     3211.28     3129.93     29.99 o 
   2   3   2       36.34       41.65      3.34 o 
   3   3   2       93.63       82.11      4.08 o 
   4   3   2     1123.71     1128.73     16.52 o 
   5   3   2      286.60      297.61      8.47 o 
   6   3   2       79.23       80.99      5.82 o 
   7   3   2       16.43       13.54      4.00 o 
  -7   4   2       63.71       59.37      4.99 o 
  -6   4   2        4.55        6.77      2.53 o 
  -5   4   2       84.96       99.89      7.02 o 
  -4   4   2      377.54      360.06      6.81 o 
  -3   4   2      319.93      338.50      6.70 o 
  -2   4   2      119.78      145.36      3.74 o 
  -1   4   2      134.95      130.33      3.58 o 
   0   4   2      418.40      406.35      5.92 o 
   1   4   2       16.18       13.59      1.77 o 
   2   4   2      341.89      297.24      7.76 o 
   3   4   2      112.34       94.61      4.63 o 
   4   4   2       52.82       51.68      4.11 o 
   5   4   2      330.76      323.91     16.35 o 
   6   4   2      319.73      332.66     10.30 o 
  -7   5   2       99.22       93.34      6.13 o 
  -6   5   2        8.82        7.40      2.66 o 
  -5   5   2       29.60       29.23      2.96 o 
  -4   5   2      215.07      233.46      6.25 o 
  -3   5   2      840.67      836.38     11.78 o 
  -2   5   2     2340.11     2248.24     18.49 o 
  -1   5   2        2.57        1.79      1.26 o 
   0   5   2      331.86      365.84      7.02 o 
   1   5   2      941.57      879.04     11.82 o 
   2   5   2      935.37      957.58     12.82 o 
   3   5   2      231.63      217.81      7.84 o 
   4   5   2       15.77       11.87      2.78 o 
   5   5   2       88.04       92.32      6.38 o 
   6   5   2        4.31        5.56      3.35 o 
  -7   6   2       68.40       80.63      6.07 o 
  -6   6   2       16.90       21.02      3.65 o 
  -5   6   2       25.80       14.72      2.55 o 
  -4   6   2        1.18        2.32      1.96 o 
  -3   6   2      952.21      970.88     15.18 o 
  -2   6   2      405.84      399.36      7.34 o 
  -1   6   2       85.28       70.89      3.07 o 
   0   6   2      109.03       95.22      3.64 o 
   1   6   2        2.64        7.00      1.90 o 
   2   6   2       85.64       97.79      4.75 o 
   3   6   2      413.26      405.60      9.93 o 
   4   6   2       60.63       60.80      5.00 o 
   5   6   2       13.36       15.68      3.62 o 
   6   6   2        4.31        5.54      3.63 o 
  -7   7   2       13.56       20.47      4.67 o 
  -6   7   2      126.50      137.27      7.11 o 
  -5   7   2       62.79       65.96      4.59 o 
  -4   7   2       13.27       16.44      3.01 o 
  -3   7   2       17.47       19.64      2.83 o 
  -2   7   2      448.02      423.42      7.71 o 
  -1   7   2     1405.01     1354.80     16.50 o 
   0   7   2      754.93      764.54     12.19 o 
   1   7   2      162.74      162.19      8.32 o 
   2   7   2      107.21      118.69      5.46 o 
   3   7   2       15.64       10.26      2.98 o 
   4   7   2      180.96      183.05      8.22 o 
   5   7   2      117.55      114.57      7.48 o 
  -6   8   2      113.80      116.04      7.02 o 
  -5   8   2       16.59       15.51      4.12 o 
  -4   8   2       99.82      107.06      7.78 o 
  -3   8   2       19.99       18.71      3.07 o 
  -2   8   2       36.01       29.14      3.23 o 
  -1   8   2       12.67       15.19      2.60 o 
   0   8   2      652.27      595.21     11.24 o 
   1   8   2      470.67      471.51     10.13 o 
   2   8   2       80.85       80.26      7.09 o 
   3   8   2      225.62      229.29     10.01 o 
   4   8   2       74.61       75.49      6.54 o 
  -6   9   2        0.72       14.59      5.84 o 
  -5   9   2       21.41       21.43      5.68 o 
  -4   9   2      447.16      470.74     24.89 o 
  -3   9   2      212.53      239.19      9.76 o 
  -2   9   2        7.02        7.48      2.70 o 
  -1   9   2       88.64       83.08      6.54 o 
   0   9   2       59.38       54.60      4.89 o 
   1   9   2       15.41        7.69      2.68 o 
   2   9   2      312.03      286.06      9.82 o 
   3   9   2      674.85      675.47     15.65 o 
   4   9   2       32.99       31.98      5.29 o 
  -5  10   2        0.36        0.00      5.55 o 
  -4  10   2       40.36       26.20      6.48 o 
  -3  10   2      141.85      137.31     10.62 o 
  -2  10   2      832.44      888.31     23.80 o 
  -1  10   2      292.56      268.57     12.97 o 
   0  10   2        7.31        2.96      3.27 o 
   1  10   2       21.10       15.87      3.77 o 
   2  10   2        2.27        5.97      4.01 o 
   3  10   2       99.37       94.50      9.47 o 
  -4  11   2        2.96        0.00      6.73 o 
  -3  11   2       26.32       19.11      8.64 o 
  -2  11   2      172.49      175.89     11.98 o 
  -1  11   2       78.88       69.29      8.59 o 
   0  11   2      234.58      226.37     13.02 o 
   1  11   2       30.56       43.20      5.39 o 
  -1 -11   3       75.84       75.64     10.06 o 
   0 -11   3        0.84        0.00      3.20 o 
   1 -11   3        2.49        0.00      3.13 o 
   2 -11   3        0.91        2.63      4.20 o 
   3 -11   3      190.15      192.73     11.99 o 
  -3 -10   3        6.52        9.52      5.72 o 
  -2 -10   3       41.28       44.34      6.05 o 
  -1 -10   3      407.96      396.35     12.94 o 
   0 -10   3      554.08      568.27     15.36 o 
   1 -10   3       24.70       17.92      3.81 o 
   2 -10   3        5.18        2.21      3.46 o 
   3 -10   3        2.09        4.88      3.58 o 
   4 -10   3        0.45        3.05      4.10 o 
   5 -10   3       11.22        4.22      9.60 o 
  -4  -9   3       55.58       49.56     14.35 o 
  -3  -9   3       94.97       94.77     10.33 o 
  -2  -9   3      228.31      243.24      8.80 o 
  -1  -9   3      277.98      258.38      8.80 o 
   0  -9   3       12.11        9.38      3.25 o 
   1  -9   3       74.50       68.64      5.38 o 
   2  -9   3      716.07      681.54     15.08 o 
   3  -9   3       95.36      106.80      7.90 o 
   4  -9   3        2.70        0.59      3.40 o 
   5  -9   3        4.78        5.51      6.29 o 
  -4  -8   3       37.73       23.50      6.20 o 
  -3  -8   3      539.44      527.70     20.06 o 
  -2  -8   3      511.51      477.99     16.83 o 
  -1  -8   3        9.95        7.43      2.68 o 
   0  -8   3      436.18      410.11     18.41 o 
   1  -8   3       74.45       67.59      5.99 o 
   2  -8   3      746.20      757.15     14.64 o 
   3  -8   3      838.99      836.07     18.13 o 
   4  -8   3       41.56       49.57      4.78 o 
   5  -8   3        1.74        1.23      3.45 o 
   6  -8   3       18.76       16.08      6.12 o 
  -5  -7   3        2.32        0.00      6.28 o 
  -4  -7   3       61.40       59.40      7.41 o 
  -3  -7   3       87.98       80.49      7.87 o 
  -2  -7   3      763.61      730.20     16.47 o 
  -1  -7   3      264.13      267.30      7.30 o 
   0  -7   3        6.13        5.06      2.19 o 
   1  -7   3      293.91      287.23     13.13 o 
   2  -7   3      247.08      248.10      6.98 o 
   3  -7   3       18.68       13.59      2.61 o 
   4  -7   3       43.38       46.23      4.46 o 
   5  -7   3      185.61      173.36     21.76 o 
   6  -7   3      148.40      169.57     11.99 o 
  -5  -6   3       18.79       15.16      4.50 o 
  -4  -6   3        6.20        2.72      3.11 o 
  -3  -6   3       26.58       29.14      4.18 o 
  -2  -6   3      184.95      187.56      6.67 o 
  -1  -6   3       42.34       43.00      3.33 o 
   0  -6   3     1442.28     1333.33     17.61 o 
   1  -6   3      414.52      392.05      8.57 o 
   2  -6   3       26.88       28.06      2.93 o 
   3  -6   3       13.53        9.67      2.10 o 
   4  -6   3      137.11      133.03      5.93 o 
   5  -6   3      276.51      285.37      8.95 o 
   6  -6   3      166.08      158.44     11.09 o 
   7  -6   3        2.09        2.79      5.13 o 
  -6  -5   3       15.61        3.03      3.60 o 
  -5  -5   3      191.93      197.48      9.20 o 
  -4  -5   3      486.84      481.75     14.74 o 
  -3  -5   3      552.82      557.11     11.69 o 
  -2  -5   3       65.82       72.16      5.10 o 
  -1  -5   3      190.07      182.08      5.51 o 
   0  -5   3      487.90      471.82      6.98 o 
   1  -5   3       60.16       46.61      2.26 o 
   2  -5   3      489.21      494.47      6.13 o 
   3  -5   3     1201.12     1230.42     11.23 o 
   4  -5   3       19.54       13.54      2.76 o 
   5  -5   3       38.93       36.92      3.71 o 
   6  -5   3       14.22       10.13      2.97 o 
   7  -5   3       14.21       11.65      3.93 o 
  -6  -4   3        0.25        0.00      3.16 o 
  -5  -4   3       41.03       46.07      4.90 o 
  -4  -4   3      145.57      132.57      6.09 o 
  -3  -4   3      396.31      396.17      8.79 o 
  -2  -4   3       55.12       57.74      2.27 o 
  -1  -4   3     1661.84     1803.09     19.84 o 
   0  -4   3       80.83      124.24      3.63 o 
   1  -4   3      303.04      409.62      7.81 o 
   2  -4   3     2143.76     2268.80     19.57 o 
   3  -4   3     2746.38     2799.71     20.85 o 
   4  -4   3      398.07      416.88      6.76 o 
   5  -4   3        0.50        3.84      2.22 o 
   6  -4   3       12.28        7.83      2.80 o 
   7  -4   3       96.29       86.29      6.17 o 
  -7  -3   3       50.90       54.31      6.65 o 
  -6  -3   3       44.51       51.44      5.62 o 
  -5  -3   3       56.44       59.04      4.37 o 
  -4  -3   3        0.48        0.00      2.41 o 
  -3  -3   3       78.39       95.96      4.71 o 
  -2  -3   3     3571.37     3717.48     37.19 o 
  -1  -3   3     7009.03     7252.13     64.49 o 
   0  -3   3     1042.37     1102.26     15.39 o 
   1  -3   3     3968.37     4036.33     32.55 o 
   2  -3   3       42.17       46.79      2.20 o 
   3  -3   3      964.24      930.05      8.76 o 
   4  -3   3     1852.67     1793.56     17.99 o 
   5  -3   3       46.68       51.31      4.02 o 
   6  -3   3       38.90       40.23      4.02 o 
   7  -3   3       32.86       36.04      4.77 o 
  -7  -2   3        4.42        0.00      3.22 o 
  -6  -2   3      227.19      218.76      8.49 o 
  -5  -2   3       92.30       82.34      4.59 o 
  -4  -2   3       45.25       45.29      4.87 o 
  -3  -2   3        0.70        0.81      1.90 o 
  -2  -2   3     7187.28     7361.05     93.75 o 
  -1  -2   3     5300.73     5297.66     55.42 o 
   0  -2   3      435.26      395.68      4.53 o 
   1  -2   3      419.10      491.66      7.15 o 
   2  -2   3      181.26      212.97      3.97 o 
   3  -2   3      982.34     1011.94     11.47 o 
   4  -2   3      120.56      121.72      4.70 o 
   5  -2   3       74.33       79.05      4.63 o 
   6  -2   3      388.05      373.69     13.33 o 
   7  -2   3       77.51       80.68      6.49 o 
  -7  -1   3       31.84       21.01      4.25 o 
  -6  -1   3      109.69      101.55      6.21 o 
  -5  -1   3      179.11      172.63      6.21 o 
  -4  -1   3       24.89       27.93      2.74 o 
  -3  -1   3      152.07      136.52      5.85 o 
  -2  -1   3      387.10      369.10     12.43 o 
  -1  -1   3      491.28      476.24     10.08 o 
   0  -1   3       94.20       81.35      2.90 o 
   1  -1   3     3654.61     3782.51     39.98 o 
   2  -1   3     2979.15     3157.62     24.25 o 
   3  -1   3      442.37      482.56      7.76 o 
   4  -1   3      431.86      467.31     11.89 o 
   5  -1   3       18.74       13.43      2.72 o 
   6  -1   3       30.66       22.26      3.74 o 
   7  -1   3       97.60      107.97      7.18 o 
  -7   0   3      134.16      138.26     10.00 o 
  -6   0   3       73.95       70.83      5.23 o 
  -5   0   3       18.98       18.06      2.87 o 
  -4   0   3       34.28       25.05      2.60 o 
  -3   0   3     1077.79     1072.93     13.59 o 
  -2   0   3      253.45      276.46      8.16 o 
  -1   0   3      342.96      386.67     12.59 o 
   0   0   3     1845.70     1758.99     24.20 o 
   1   0   3     1413.13     1494.32     22.50 o 
   2   0   3     1639.62     1593.38     15.60 o 
   3   0   3     1747.60     1633.43     17.59 o 
   4   0   3      786.33      784.41     12.68 o 
   5   0   3      103.94      125.94      5.81 o 
   6   0   3       39.96       39.75      5.08 o 
   7   0   3        9.32        7.40      3.32 o 
  -7   1   3      120.02      102.42      7.22 o 
  -6   1   3      245.97      264.63      8.99 o 
  -5   1   3       21.86       29.65      3.61 o 
  -4   1   3      113.58      115.19      3.45 o 
  -3   1   3      224.60      225.04      5.47 o 
  -2   1   3      186.13      145.16      8.16 o 
  -1   1   3      350.34      340.63      7.44 o 
   0   1   3      926.29      980.19     16.39 o 
   1   1   3      909.90     1027.76     14.23 o 
   2   1   3       11.69        9.14      1.35 o 
   3   1   3        2.42        2.32      1.26 o 
   4   1   3      613.80      618.67     11.16 o 
   5   1   3      716.61      705.46     13.20 o 
   6   1   3       43.34       40.99      4.45 o 
   7   1   3        2.98        0.00      3.00 o 
  -7   2   3       16.39       10.59      3.63 o 
  -6   2   3      375.51      387.88     10.92 o 
  -5   2   3      414.11      419.62     10.13 o 
  -4   2   3      821.82      784.11     11.28 o 
  -3   2   3     1136.99     1129.44     12.57 o 
  -2   2   3        8.92        5.35      1.22 o 
  -1   2   3      283.37      284.91      7.68 o 
   0   2   3     2069.90     1913.94     42.65 o 
   1   2   3     2463.41     2499.81     28.18 o 
   2   2   3       65.39       85.86      3.99 o 
   3   2   3      546.81      516.98     13.44 o 
   4   2   3      585.61      579.22     11.01 o 
   5   2   3        0.99        0.72      2.12 o 
   6   2   3        5.24        6.02      2.86 o 
   7   2   3      186.85      193.53      9.25 o 
  -7   3   3        3.46        0.00      3.02 o 
  -6   3   3       37.00       28.01      3.94 o 
  -5   3   3       10.68        8.90      2.65 o 
  -4   3   3      913.24      970.56     11.27 o 
  -3   3   3     1058.69     1075.61     14.50 o 
  -2   3   3      139.90      113.79      4.89 o 
  -1   3   3     1995.76     1963.19     20.53 o 
   0   3   3      375.69      416.92      7.68 o 
   1   3   3     1673.93     2009.71     18.60 o 
   2   3   3      620.91      534.25      9.13 o 
   3   3   3     4091.16     4249.26     42.08 o 
   4   3   3      195.69      201.02     11.18 o 
   5   3   3      151.21      166.04      9.61 o 
   6   3   3       22.89       16.32      3.54 o 
   7   3   3        5.83        3.50      3.27 o 
  -7   4   3      100.55      112.66      6.27 o 
  -6   4   3        3.60        6.71      2.40 o 
  -5   4   3       61.41       67.03      3.77 o 
  -4   4   3        2.51        2.43      1.67 o 
  -3   4   3       59.95       58.32      4.75 o 
  -2   4   3     5522.71     5672.19     58.06 o 
  -1   4   3     5163.16     5562.49     50.62 o 
   0   4   3       23.99       19.76      1.63 o 
   1   4   3      966.30     1176.34     13.63 o 
   2   4   3      121.45      107.40      4.62 o 
   3   4   3     1401.76     1442.76     19.34 o 
   4   4   3     1021.96      978.08     16.17 o 
   5   4   3      256.76      256.15     14.67 o 
   6   4   3       65.13       64.85      5.66 o 
  -7   5   3      184.42      189.95      9.01 o 
  -6   5   3       91.54       94.08      5.44 o 
  -5   5   3      155.83      155.44      5.50 o 
  -4   5   3       17.57       13.58      2.35 o 
  -3   5   3      482.89      506.50      8.80 o 
  -2   5   3       55.99       62.34      3.37 o 
  -1   5   3     2043.18     2084.74     18.82 o 
   0   5   3      663.26      640.44      7.97 o 
   2   5   3        2.89        3.10      1.72 o 
   3   5   3       43.67       45.63      4.09 o 
   4   5   3        2.89        0.67      2.28 o 
   5   5   3       69.73       56.85      5.59 o 
   6   5   3       34.55       35.47      4.86 o 
  -7   6   3        9.90        8.17      3.73 o 
  -6   6   3        5.49        6.30      2.80 o 
  -5   6   3     1214.33     1189.83     16.97 o 
  -4   6   3      330.10      322.94      7.91 o 
  -3   6   3      250.08      214.54      6.15 o 
  -2   6   3      222.57      214.86      5.07 o 
  -1   6   3       14.79       22.29      2.54 o 
   0   6   3      176.59      175.53      4.46 o 
   1   6   3     2128.68     2144.26     25.72 o 
   2   6   3      992.39     1054.44     16.37 o 
   3   6   3       81.10       77.41      5.34 o 
   4   6   3        0.55        0.01      2.43 o 
   5   6   3       30.63       25.11      4.17 o 
  -7   7   3       21.82       18.50      4.68 o 
  -6   7   3        0.38        0.46      3.01 o 
  -5   7   3        0.88        0.00      2.39 o 
  -4   7   3      137.56      152.84      7.20 o 
  -3   7   3      930.71      903.95     13.85 o 
  -2   7   3        5.72        2.60      1.81 o 
  -1   7   3       29.84       27.14      3.24 o 
   0   7   3      207.33      209.97      5.54 o 
   1   7   3       78.40       95.64      7.20 o 
   2   7   3      194.27      195.67      6.66 o 
   3   7   3      206.49      209.29      9.50 o 
   4   7   3      167.46      177.49      9.31 o 
   5   7   3        0.48        0.00      3.02 o 
  -6   8   3      114.26      106.70      7.21 o 
  -5   8   3       18.06       10.14      3.56 o 
  -4   8   3      163.28      164.16     13.44 o 
  -3   8   3        7.27        7.46      2.96 o 
  -2   8   3      108.06      102.20      6.94 o 
  -1   8   3      461.68      430.02      9.93 o 
   0   8   3      193.28      181.15      7.25 o 
   1   8   3      108.55      109.04      5.65 o 
   2   8   3      179.48      172.26      7.71 o 
   3   8   3      110.84      120.88      7.36 o 
   4   8   3      221.55      228.00     12.98 o 
  -6   9   3       96.68       99.68      8.58 o 
  -5   9   3       89.83       82.08      6.76 o 
  -4   9   3       34.84       29.94      5.20 o 
  -3   9   3       36.96       34.60      6.76 o 
  -2   9   3       17.50       18.35      5.51 o 
  -1   9   3       17.78       18.69      4.04 o 
   0   9   3       46.32       47.73      7.14 o 
   1   9   3      127.15      139.35      6.66 o 
   2   9   3        1.84        2.59      3.06 o 
   3   9   3       19.11       17.86      4.24 o 
  -5  10   3       28.48       38.34      7.19 o 
  -4  10   3      197.03      201.93     12.81 o 
  -3  10   3      338.55      332.94     15.14 o 
  -2  10   3      269.92      273.00     22.92 o 
  -1  10   3       50.08       73.05     13.15 o 
   0  10   3        6.07       13.69      3.99 o 
   1  10   3      113.91      105.45      7.16 o 
   2  10   3      271.75      276.24     10.69 o 
  -4  11   3        1.56        6.79      5.78 o 
  -3  11   3      147.57      137.50     18.83 o 
  -2  11   3      285.34      270.18     24.54 o 
  -1  11   3       12.42        4.13      4.88 o 
   0  11   3        0.34        1.61      4.68 o 
   1  11   3        5.35        5.10      5.15 o 
  -1 -11   4       68.98       54.50      6.54 o 
   0 -11   4       75.22       71.21      6.85 o 
   1 -11   4        9.79       13.39      3.88 o 
   2 -11   4        1.63        0.00      3.59 o 
   3 -11   4       47.56       49.55      6.74 o 
  -2 -10   4      121.27      115.56      7.28 o 
  -1 -10   4      109.37      122.68     11.55 o 
   0 -10   4      166.42      161.87      9.03 o 
   1 -10   4       13.99       13.24      3.58 o 
   2 -10   4       78.62       88.06      7.56 o 
   3 -10   4       98.32      100.52     12.63 o 
   4 -10   4       19.53       19.26      7.42 o 
  -3  -9   4       87.56       95.49     19.08 o 
  -2  -9   4      328.76      334.73     12.95 o 
  -1  -9   4      517.84      538.81     12.55 o 
   0  -9   4       47.51       39.39      6.45 o 
   1  -9   4       88.83       84.90     10.00 o 
   2  -9   4       59.78       68.46      5.76 o 
   3  -9   4       66.83       72.02     12.65 o 
   4  -9   4      188.59      203.92     10.48 o 
   5  -9   4       92.65       94.79     10.73 o 
  -4  -8   4       31.67       24.09      8.97 o 
  -3  -8   4        8.83        4.08      4.08 o 
  -2  -8   4       82.40      110.23      7.95 o 
  -1  -8   4      149.86      134.37      6.24 o 
   0  -8   4       91.68       98.50      6.77 o 
   1  -8   4     1117.03     1087.70     17.66 o 
   2  -8   4      223.82      220.40     12.86 o 
   3  -8   4        6.54        3.26      2.78 o 
   4  -8   4      106.64      103.66      7.48 o 
   5  -8   4      128.83      150.06     12.15 o 
   6  -8   4       56.90       50.89      8.19 o 
  -5  -7   4      142.88      155.37     31.37 o 
  -4  -7   4      293.54      286.32     13.58 o 
  -3  -7   4      269.81      260.78     16.57 o 
  -2  -7   4      116.84      108.92      7.02 o 
  -1  -7   4      713.60      694.32     16.09 o 
   0  -7   4       46.35       37.19      6.53 o 
   1  -7   4     1611.31     1517.76     20.64 o 
   2  -7   4      268.33      270.40      9.38 o 
   3  -7   4       73.86       84.48      5.11 o 
   4  -7   4        5.08        5.52      2.98 o 
   5  -7   4       80.46       76.97      7.71 o 
   6  -7   4        7.18        7.70      5.36 o 
  -5  -6   4        0.50        0.22      3.56 o 
  -4  -6   4      691.41      691.50     16.21 o 
  -3  -6   4     1451.69     1475.16     30.76 o 
  -2  -6   4      515.38      523.59     12.55 o 
  -1  -6   4        3.31        1.36      2.23 o 
   0  -6   4      207.06      237.28      6.87 o 
   1  -6   4        1.40        0.88      1.57 o 
   2  -6   4      169.75      154.30      5.57 o 
   3  -6   4     1238.92     1222.77     14.61 o 
   4  -6   4      853.69      854.10     14.53 o 
   5  -6   4       37.97       36.92      9.15 o 
   6  -6   4        9.05        5.30      4.76 o 
   7  -6   4        4.15        0.00      4.89 o 
  -6  -5   4        9.10        7.65      5.45 o 
  -5  -5   4        4.32        5.84      3.28 o 
  -4  -5   4       61.31       63.07      4.96 o 
  -3  -5   4      123.48      138.38      5.26 o 
  -2  -5   4      343.15      328.57      8.76 o 
  -1  -5   4     1274.12     1234.65     16.16 o 
   0  -5   4     1012.61     1068.09     11.67 o 
   1  -5   4      500.79      518.15     13.84 o 
   2  -5   4      362.50      409.16      7.98 o 
   3  -5   4      409.60      413.51      7.80 o 
   4  -5   4      769.03      800.51     11.09 o 
   5  -5   4      462.53      486.58     15.49 o 
   6  -5   4        1.51        0.00      3.24 o 
   7  -5   4       18.64       16.32     10.15 o 
  -6  -4   4       76.63       92.80      7.00 o 
  -5  -4   4      403.28      428.81     11.30 o 
  -4  -4   4      106.53      112.79      7.77 o 
  -3  -4   4       28.89       27.13      4.66 o 
  -2  -4   4      157.79      214.71      7.47 o 
  -1  -4   4     1314.46     1313.67     17.07 o 
   0  -4   4     2197.74     2193.29     27.77 o 
   1  -4   4     1387.68     1417.37     17.15 o 
   2  -4   4      244.73      246.04      4.98 o 
   3  -4   4      119.16      119.87      3.27 o 
   4  -4   4      187.64      196.88      5.68 o 
   5  -4   4      317.28      303.50     10.33 o 
   6  -4   4      106.12      114.09     10.71 o 
   7  -4   4      163.32      165.99      9.21 o 
  -7  -3   4        6.20        8.79      4.10 o 
  -6  -3   4        1.30        3.11      2.91 o 
  -5  -3   4       25.24       31.42      5.25 o 
  -4  -3   4      655.20      676.63     16.99 o 
  -3  -3   4      375.34      373.69      8.79 o 
  -2  -3   4        1.84        1.64      1.44 o 
  -1  -3   4       18.30       14.64      1.78 o 
   0  -3   4      296.46      298.26      6.79 o 
   1  -3   4        3.40        3.00      1.17 o 
   2  -3   4      888.10      769.51     15.25 o 
   3  -3   4       59.85       51.83      2.53 o 
   4  -3   4       89.57      103.77      3.86 o 
   5  -3   4       17.66       10.22      2.75 o 
   6  -3   4       45.20       57.60      5.25 o 
   7  -3   4      152.30      144.10      8.24 o 
  -7  -2   4       80.95       79.04      6.42 o 
  -6  -2   4       21.64       16.85      3.34 o 
  -5  -2   4       60.25       56.78      6.22 o 
  -4  -2   4       87.39       87.90      6.57 o 
  -3  -2   4     2192.98     2150.20     25.34 o 
  -2  -2   4     8409.70     8616.09     76.98 o 
  -1  -2   4       23.20       13.26      1.84 o 
   0  -2   4       32.78       40.73      2.97 o 
   1  -2   4     1450.75     1461.81     17.65 o 
   2  -2   4      511.29      519.40      6.80 o 
   3  -2   4      903.24      994.14     10.48 o 
   4  -2   4      750.87      744.16     10.76 o 
   5  -2   4        0.76        4.30      2.59 o 
   6  -2   4        8.32        7.05      2.79 o 
   7  -2   4       47.82       49.04      5.34 o 
  -7  -1   4      308.80      310.05     10.82 o 
  -6  -1   4       87.84       78.11      5.21 o 
  -5  -1   4      219.26      219.66     10.15 o 
  -4  -1   4        5.90        2.41      2.00 o 
  -3  -1   4     1384.56     1501.11     19.80 o 
  -2  -1   4        8.56       12.71      2.14 o 
  -1  -1   4       44.47       83.36     11.17 o 
   0  -1   4     1743.35     1856.11     23.39 o 
   1  -1   4      651.22      700.88      9.58 o 
   2  -1   4      101.72       78.09      2.69 o 
   3  -1   4     1256.03     1244.92     12.90 o 
   4  -1   4        1.18        3.84      2.88 o 
   5  -1   4       19.39       21.64      4.07 o 
   6  -1   4       42.18       40.50      4.51 o 
   7  -1   4       45.70       41.66      5.05 o 
  -7   0   4      148.03      150.06     13.77 o 
  -6   0   4        9.03        7.11      2.66 o 
  -5   0   4      284.73      293.72      7.27 o 
  -4   0   4      858.50      861.56     11.48 o 
  -3   0   4      317.53      290.72      7.41 o 
  -2   0   4      160.89      139.67      6.37 o 
  -1   0   4       36.24       51.81      1.94 o 
   0   0   4        1.68        1.23      1.26 o 
   1   0   4     3959.21     3750.05     34.81 o 
   2   0   4     3882.39     4006.36     28.07 o 
   3   0   4       24.18       32.43      2.64 o 
   4   0   4       18.02       15.06      2.53 o 
   5   0   4      276.91      288.26     11.09 o 
   6   0   4      104.73      113.50      6.67 o 
   7   0   4      124.97      136.86      9.36 o 
  -7   1   4        0.47        3.11      2.99 o 
  -6   1   4       14.42       17.93      3.39 o 
  -5   1   4       97.27       89.58     10.73 o 
  -4   1   4      309.87      296.01      6.00 o 
  -3   1   4     1572.24     1625.18     16.75 o 
  -2   1   4       85.12      108.92      2.96 o 
  -1   1   4     4030.16     4267.82     58.21 o 
   0   1   4      843.48      768.66     11.52 o 
   1   1   4      597.55      643.52      7.22 o 
   2   1   4      380.38      382.75      5.71 o 
   3   1   4      330.00      288.01      6.21 o 
   4   1   4      316.72      334.83      8.30 o 
   5   1   4       48.11       45.29      4.18 o 
   6   1   4        3.32        0.00      2.51 o 
   7   1   4      100.96      104.26     11.49 o 
  -7   2   4       10.34        8.50      3.67 o 
  -6   2   4       83.75       81.35      5.90 o 
  -5   2   4      160.22      168.06      8.79 o 
  -4   2   4      905.46      894.59     25.53 o 
  -3   2   4      990.35      990.63     10.73 o 
  -2   2   4      466.05      365.84      5.31 o 
  -1   2   4     2977.21     2922.47     53.07 o 
   0   2   4       15.46       15.14      2.07 o 
   2   2   4     1506.46     1492.55     15.28 o 
   3   2   4     1383.85     1381.32     17.91 o 
   4   2   4      623.82      687.38     12.54 o 
   5   2   4       90.34      100.86      9.70 o 
   6   2   4       35.15       32.40      4.26 o 
   7   2   4        2.87        1.46      3.25 o 
  -7   3   4        0.33        1.65      3.10 o 
  -6   3   4       44.37       40.48      4.64 o 
  -5   3   4       43.50       39.46      3.93 o 
  -4   3   4       25.65       22.73      3.31 o 
  -3   3   4      543.17      559.49      8.61 o 
  -2   3   4     1327.31     1399.63     16.48 o 
  -1   3   4      400.42      402.13      7.30 o 
   0   3   4        1.98        5.72      1.77 o 
   1   3   4      478.83      494.89      6.31 o 
   2   3   4      284.90      293.50      6.84 o 
   3   3   4      218.21      203.90      6.25 o 
   4   3   4     1298.99     1278.57     18.82 o 
   5   3   4      308.99      307.55      9.13 o 
   6   3   4       58.05       57.77      5.50 o 
  -7   4   4       72.57       73.46      7.90 o 
  -6   4   4       50.92       53.60      5.30 o 
  -5   4   4        1.61        1.39      1.71 o 
  -4   4   4      381.45      369.92      7.23 o 
  -3   4   4      449.75      464.67      7.71 o 
  -2   4   4      115.96      116.71      3.79 o 
  -1   4   4      225.98      180.91      5.29 o 
   0   4   4     1175.51     1162.60     11.90 o 
   1   4   4      257.46      244.22      4.19 o 
   2   4   4      276.96      243.57      5.00 o 
   3   4   4      205.21      210.18      9.75 o 
   4   4   4        0.57        0.94      2.65 o 
   5   4   4       24.67       21.57      3.61 o 
   6   4   4      258.56      252.65      9.75 o 
  -7   5   4      119.12      116.74      7.27 o 
  -6   5   4       15.50       16.14      3.60 o 
  -5   5   4        1.88        1.20      1.92 o 
  -4   5   4      175.02      171.77      5.57 o 
  -3   5   4      539.03      551.81      9.27 o 
  -2   5   4     1039.56     1013.19     12.89 o 
  -1   5   4      175.10      181.90      4.44 o 
   0   5   4       84.68      102.74      3.37 o 
   1   5   4      889.05      876.85     10.03 o 
   2   5   4     1158.86     1164.74     15.37 o 
   3   5   4      142.63      139.25      7.31 o 
   4   5   4       16.42       17.76      3.26 o 
   5   5   4        6.86        2.87      2.89 o 
   6   5   4       19.33       16.86      4.08 o 
  -7   6   4      175.79      185.87      9.31 o 
  -6   6   4       16.30       19.06      3.81 o 
  -5   6   4       14.45        7.54      2.80 o 
  -4   6   4        2.11        0.00      2.26 o 
  -3   6   4     1777.74     1818.93     23.75 o 
  -2   6   4      798.38      809.08     12.07 o 
  -1   6   4       66.08       47.27      3.92 o 
   0   6   4      303.75      296.33      5.75 o 
   1   6   4      151.48      184.02      7.46 o 
   2   6   4       14.70       25.76      2.99 o 
   3   6   4      617.64      601.99     21.19 o 
   4   6   4      122.60      121.63     10.15 o 
   5   6   4        1.05        0.20      3.77 o 
  -6   7   4       84.73       79.94      5.98 o 
  -5   7   4       24.70       14.45      3.55 o 
  -4   7   4       40.54       40.85      4.79 o 
  -3   7   4       70.32       74.88      5.35 o 
  -2   7   4       44.32       47.53      4.38 o 
  -1   7   4      199.39      197.66      6.02 o 
   0   7   4      638.75      649.44      9.90 o 
   1   7   4      305.36      337.73      8.22 o 
   2   7   4      616.95      591.65     11.36 o 
   3   7   4      101.77       88.91      6.19 o 
   4   7   4        7.66        1.26      3.03 o 
   5   7   4       35.52       33.40      5.15 o 
  -6   8   4       91.97       81.35      6.73 o 
  -5   8   4      179.76      185.12     10.17 o 
  -4   8   4      666.35      647.08     14.31 o 
  -3   8   4       16.20       13.23      3.32 o 
  -2   8   4       51.87       44.74      4.05 o 
  -1   8   4       35.38       31.65      3.68 o 
   0   8   4        1.02        0.00      3.33 o 
   1   8   4      371.51      347.34      8.90 o 
   2   8   4      715.93      715.70     14.97 o 
   3   8   4       58.96       56.99      5.59 o 
   4   8   4       29.89       25.58      4.54 o 
  -5   9   4       33.79       23.96      5.06 o 
  -4   9   4      148.19      155.03     11.57 o 
  -3   9   4      237.18      247.28     10.84 o 
  -2   9   4      564.98      548.12     15.16 o 
  -1   9   4      189.23      184.15      7.47 o 
   0   9   4       19.77       16.10      4.07 o 
   1   9   4        0.60        2.50      2.90 o 
   2   9   4        3.40        5.47      3.51 o 
   3   9   4      207.53      240.32     14.50 o 
  -5  10   4       17.21       18.48      6.26 o 
  -4  10   4        2.58        0.00      3.56 o 
  -3  10   4       31.92       34.53      5.57 o 
  -2  10   4      376.38      383.62     22.09 o 
  -1  10   4      387.48      420.07     13.37 o 
   0  10   4      112.12      120.69      8.44 o 
   1  10   4       15.52       20.67      5.12 o 
   2  10   4       27.32       19.24      7.28 o 
  -3  11   4        3.29        0.00      5.48 o 
  -2  11   4        0.62        6.34      6.99 o 
  -1  11   4        5.76        2.57      6.73 o 
   0  11   4      383.22      400.12     20.49 o 
   1  11   4      353.98      365.58     16.28 o 
   0 -11   5       49.74       40.08      5.56 o 
   1 -11   5        1.53        0.82      3.35 o 
   2 -11   5       45.20       38.11      5.38 o 
   3 -11   5       98.68       99.64     12.12 o 
  -2 -10   5      192.67      195.47     18.34 o 
  -1 -10   5      165.72      163.30      8.96 o 
   0 -10   5      195.12      200.71      9.70 o 
   1 -10   5       77.48       78.63      6.40 o 
   2 -10   5        8.51        8.68      3.14 o 
   3 -10   5        0.31        0.00      3.33 o 
   4 -10   5       23.90       25.80      8.11 o 
  -3  -9   5      109.55      123.82     11.34 o 
  -2  -9   5       70.36       71.00      7.38 o 
  -1  -9   5       63.79       68.47      5.35 o 
   0  -9   5      113.50      110.12      6.40 o 
   1  -9   5       77.36       80.40      5.91 o 
   2  -9   5      314.24      325.59      9.33 o 
   3  -9   5        7.68        6.43      3.14 o 
   4  -9   5       52.64       57.88      6.57 o 
   5  -9   5       76.91       93.69     17.35 o 
  -4  -8   5       60.93       79.95     14.67 o 
  -3  -8   5       96.45       87.77     11.04 o 
  -2  -8   5      201.37      188.63      9.84 o 
  -1  -8   5       25.21       22.97      4.40 o 
   0  -8   5       59.13       51.99      4.83 o 
   1  -8   5      317.05      304.32      8.88 o 
   2  -8   5      379.37      348.15      9.07 o 
   3  -8   5      201.20      192.70     14.28 o 
   4  -8   5      188.71      182.02      9.58 o 
   5  -8   5        0.26        2.78      4.62 o 
   6  -8   5       12.67       16.67      9.74 o 
  -5  -7   5       68.11       65.35      8.17 o 
  -4  -7   5       13.19       13.58      4.98 o 
  -3  -7   5      141.73      133.60      7.81 o 
  -2  -7   5       83.94       89.96      6.69 o 
  -1  -7   5       11.13       17.19      3.87 o 
   0  -7   5       60.76       54.12      4.33 o 
   1  -7   5      234.40      235.02      9.03 o 
   2  -7   5        5.01        6.24      2.27 o 
   3  -7   5      484.12      497.96     10.65 o 
   4  -7   5      105.36      100.35      7.12 o 
   5  -7   5        3.55        0.00      3.79 o 
   6  -7   5       26.16       29.61      6.79 o 
  -5  -6   5      173.55      179.23     12.91 o 
  -4  -6   5      397.61      366.76     22.09 o 
  -3  -6   5       73.85       87.56      6.66 o 
  -2  -6   5       34.77       46.18      4.48 o 
  -1  -6   5      120.08      116.00      8.31 o 
   0  -6   5      373.61      377.86      8.82 o 
   1  -6   5       87.90       93.61      6.43 o 
   2  -6   5      554.43      552.49     10.24 o 
   3  -6   5       65.74       64.23      4.35 o 
   4  -6   5        6.38        8.74      2.76 o 
   5  -6   5       85.38      105.20     21.61 o 
   6  -6   5      143.53      142.71     15.04 o 
  -6  -5   5        2.07        1.59      3.75 o 
  -5  -5   5      146.10      133.05     16.22 o 
  -4  -5   5      335.63      337.47     20.47 o 
  -3  -5   5      329.06      342.70     11.12 o 
  -2  -5   5      342.44      354.52      7.37 o 
  -1  -5   5       44.62       34.72      4.82 o 
   0  -5   5       28.39       24.81      2.20 o 
   1  -5   5      810.54      795.82     12.21 o 
   2  -5   5     1497.98     1505.17     17.78 o 
   3  -5   5      457.56      494.45      9.48 o 
   4  -5   5       75.77       92.73      5.12 o 
   5  -5   5       28.17       22.47      5.27 o 
   6  -5   5       13.54       16.78      5.25 o 
   7  -5   5      116.00      118.05     26.20 o 
  -6  -4   5        1.90        0.61      3.09 o 
  -5  -4   5       23.78       31.94      5.75 o 
  -4  -4   5        7.32        9.87      3.59 o 
  -3  -4   5      630.38      639.89     12.64 o 
  -2  -4   5      645.06      662.46     12.01 o 
  -1  -4   5      473.04      501.04      7.09 o 
   0  -4   5      536.53      600.82     11.17 o 
   1  -4   5      153.71      171.30      4.86 o 
   2  -4   5      432.69      409.85      6.60 o 
   3  -4   5      935.78      904.33     11.56 o 
   4  -4   5      263.40      258.28      6.47 o 
   5  -4   5      129.50      130.14      6.68 o 
   6  -4   5        5.08        1.70      3.75 o 
   7  -4   5        5.44        5.22      4.95 o 
  -6  -3   5      356.49      391.08     10.37 o 
  -5  -3   5       41.74       45.89      6.02 o 
  -4  -3   5      264.33      270.50     10.36 o 
  -3  -3   5       85.88       74.24      4.81 o 
  -2  -3   5     2599.31     2738.84     29.95 o 
  -1  -3   5     2410.69     2538.17     27.51 o 
   0  -3   5      175.37      144.22      2.90 o 
   1  -3   5      388.93      362.93      5.50 o 
   2  -3   5      164.76      166.56      4.08 o 
   3  -3   5      209.32      217.13      4.48 o 
   4  -3   5     1159.17     1162.29     13.76 o 
   5  -3   5      524.32      541.16     12.86 o 
   6  -3   5       64.45       65.33      5.60 o 
   7  -3   5        7.12        3.74      3.45 o 
  -7  -2   5       36.02       39.33      6.91 o 
  -6  -2   5      575.65      527.82     26.25 o 
  -5  -2   5      105.60      125.59      8.74 o 
  -4  -2   5       78.96       73.85      7.70 o 
  -3  -2   5       10.16        5.34      1.96 o 
  -2  -2   5        1.15        0.48      1.32 o 
  -1  -2   5       60.96       52.15      3.44 o 
   0  -2   5     5017.93     5350.28     46.96 o 
   1  -2   5     1931.43     2086.37     17.60 o 
   2  -2   5      161.80      130.44      3.21 o 
   3  -2   5       34.21       36.17      2.28 o 
   4  -2   5       83.71       82.78      4.03 o 
   5  -2   5       33.38       25.57      3.62 o 
   6  -2   5      321.89      322.67     10.09 o 
   7  -2   5       19.29       18.15      4.17 o 
  -7  -1   5        1.16        6.56      3.39 o 
  -6  -1   5       17.49       14.52      4.62 o 
  -5  -1   5      252.03      260.41     10.98 o 
  -4  -1   5      837.51      767.16     17.55 o 
  -3  -1   5      500.55      454.43      9.60 o 
  -2  -1   5      126.67      109.52      7.66 o 
  -1  -1   5      128.96      106.17      6.81 o 
   0  -1   5      261.28      302.58      5.33 o 
   1  -1   5     3585.41     3439.89     26.42 o 
   2  -1   5     7564.21     7912.19     56.03 o 
   3  -1   5     1527.64     1646.99     15.05 o 
   4  -1   5       62.37       77.08      4.39 o 
   5  -1   5      134.57      139.70      7.44 o 
   6  -1   5       27.98       23.34      3.89 o 
   7  -1   5        4.45        1.22      3.27 o 
  -7   0   5       62.47       63.89      5.78 o 
  -6   0   5       39.91       32.14      3.68 o 
  -5   0   5        2.67        2.28      2.90 o 
  -4   0   5      221.45      232.65      5.16 o 
  -3   0   5     1419.95     1425.95     16.95 o 
  -2   0   5      605.50      622.47     14.02 o 
  -1   0   5      158.96      199.14      4.23 o 
   0   0   5     1030.04     1233.89     12.38 o 
   1   0   5        2.71        0.00      0.85 o 
   2   0   5      326.76      346.35      5.65 o 
   3   0   5      385.26      332.00      5.63 o 
   4   0   5      231.03      205.16      6.76 o 
   5   0   5      254.25      258.70     13.66 o 
   6   0   5        7.22        4.80      2.94 o 
   7   0   5        1.41        0.00      3.19 o 
  -7   1   5        5.28        7.21      3.45 o 
  -6   1   5       68.30       83.68      5.54 o 
  -5   1   5      781.61      794.21     13.35 o 
  -4   1   5      375.34      365.74      8.11 o 
  -3   1   5        4.16        1.43      1.11 o 
  -2   1   5      579.41      558.97      9.07 o 
  -1   1   5      369.38      341.84      6.48 o 
   0   1   5     1666.85     1703.82     16.95 o 
   1   1   5     2033.23     2034.10     17.23 o 
   2   1   5     1582.39     1649.29     18.02 o 
   3   1   5      224.20      220.80      5.67 o 
   4   1   5       10.64        8.49      2.33 o 
   5   1   5      424.98      404.80     10.42 o 
   6   1   5      278.69      281.92     12.61 o 
   7   1   5       35.63       25.80      4.64 o 
  -7   2   5       79.44       83.56      6.75 o 
  -6   2   5      153.41      150.64     11.32 o 
  -5   2   5      373.26      384.96      8.48 o 
  -4   2   5      490.16      499.72      8.58 o 
  -3   2   5      662.75      693.64     10.37 o 
  -2   2   5      106.30      106.38      3.33 o 
  -1   2   5      521.30      592.78      9.71 o 
   0   2   5      846.81      710.32      9.37 o 
   1   2   5     3122.93     3216.97     22.04 o 
   2   2   5      628.98      698.99      9.66 o 
   3   2   5       35.68       48.34      3.22 o 
   4   2   5       16.02       15.25      3.47 o 
   5   2   5       12.96        7.36      3.56 o 
   6   2   5       20.96       22.68      3.97 o 
   7   2   5       68.41       76.72      6.81 o 
  -7   3   5        6.25        7.97      4.15 o 
  -6   3   5       35.10       21.10      3.74 o 
  -5   3   5        0.53        0.22      1.84 o 
  -4   3   5      566.55      573.50     10.86 o 
  -3   3   5     1459.08     1430.99     19.30 o 
  -2   3   5      585.92      573.71     10.42 o 
  -1   3   5     1128.90     1082.89     21.18 o 
   0   3   5       32.16       34.09      2.58 o 
   1   3   5      307.85      294.04      4.63 o 
   2   3   5      652.56      628.96      7.87 o 
   3   3   5     1308.10     1328.38     18.47 o 
   4   3   5      489.07      505.72     11.19 o 
   5   3   5      114.74      105.03      6.43 o 
   6   3   5       33.34       30.47      7.77 o 
  -7   4   5       78.62       85.20      8.56 o 
  -6   4   5       80.06       65.91      6.79 o 
  -5   4   5       37.82       35.84      4.09 o 
  -4   4   5       26.47       23.15      2.77 o 
  -3   4   5       17.70       24.79      2.65 o 
  -2   4   5      889.16      901.85     11.12 o 
  -1   4   5      266.17      271.50      8.09 o 
   0   4   5        3.17        1.69      1.23 o 
   1   4   5        7.07        2.79      1.15 o 
   2   4   5        2.30        0.09      1.37 o 
   3   4   5       72.34       77.62      4.89 o 
   4   4   5      216.47      189.89     14.32 o 
   5   4   5       52.99       57.58      5.31 o 
   6   4   5       26.00       23.82      4.46 o 
  -7   5   5       47.99       42.86      8.51 o 
  -6   5   5      384.67      398.38     10.84 o 
  -5   5   5      455.60      455.14     10.45 o 
  -4   5   5      123.12      114.09      5.53 o 
  -3   5   5        1.56        1.92      1.91 o 
  -2   5   5      399.33      394.06      8.94 o 
  -1   5   5      603.04      550.37     14.59 o 
   0   5   5     1366.72     1289.46     12.74 o 
   1   5   5      733.04      768.87      9.16 o 
   2   5   5      363.30      410.55      8.40 o 
   3   5   5       16.59       12.11      2.84 o 
   4   5   5        0.93        1.21      2.47 o 
   5   5   5       89.70       92.34      6.67 o 
   6   5   5      161.64      160.32      8.97 o 
  -7   6   5        5.61        3.04      3.49 o 
  -6   6   5        1.53        2.65      2.88 o 
  -5   6   5      173.46      180.01      7.60 o 
  -4   6   5       26.60       19.08      3.30 o 
  -3   6   5      229.30      234.81      7.56 o 
  -2   6   5      121.00      125.16      5.94 o 
  -1   6   5        1.67        0.00      1.63 o 
   0   6   5       56.18       54.17      3.26 o 
   1   6   5      739.41      791.25     10.89 o 
   2   6   5      502.62      498.50      9.89 o 
   3   6   5       37.62       41.04      4.52 o 
   4   6   5      130.38      106.03      6.86 o 
   5   6   5        9.31        6.08      3.53 o 
  -6   7   5        9.31        7.86      4.34 o 
  -5   7   5       61.45       56.36      5.27 o 
  -4   7   5      153.68      147.93      9.60 o 
  -3   7   5      715.20      711.60     14.27 o 
  -2   7   5       30.55       30.77      3.37 o 
  -1   7   5       16.58       17.42      2.85 o 
   0   7   5       12.83       14.23      2.86 o 
   1   7   5      652.53      639.64     14.12 o 
   2   7   5     1695.33     1626.65     23.37 o 
   3   7   5      288.68      298.87     13.54 o 
   4   7   5       10.02        8.04      3.57 o 
   5   7   5       31.35       30.93     10.31 o 
  -6   8   5       67.74       64.58      6.36 o 
  -5   8   5       32.64       31.47      4.67 o 
  -4   8   5      274.60      253.44      9.54 o 
  -3   8   5       35.91       37.48      4.61 o 
  -2   8   5        2.46        2.49      2.40 o 
  -1   8   5       10.61        9.43      3.47 o 
   0   8   5        1.20        2.66      2.40 o 
   1   8   5      196.49      192.04      9.06 o 
   2   8   5      364.26      359.61     12.23 o 
   3   8   5       21.04       18.49      4.60 o 
   4   8   5       15.12       16.46      4.27 o 
  -5   9   5       75.25       77.07      7.69 o 
  -4   9   5      167.68      180.41      9.38 o 
  -3   9   5       71.41       53.18     11.13 o 
  -2   9   5      266.74      267.07     11.17 o 
  -1   9   5      167.56      169.61     11.56 o 
   0   9   5      136.76      146.56      8.54 o 
   1   9   5      419.08      448.89     13.80 o 
   2   9   5        7.62       11.61      7.03 o 
   3   9   5        1.21        2.09      3.96 o 
  -4  10   5       24.33       18.77      5.12 o 
  -3  10   5      213.76      202.70     19.29 o 
  -2  10   5       93.41       92.50      8.06 o 
  -1  10   5        0.67        2.21      4.52 o 
   0  10   5       19.24       23.97      4.91 o 
   1  10   5       86.56       88.30      8.02 o 
   2  10   5       30.55       18.90      6.10 o 
  -3  11   5       34.05       26.17     13.08 o 
  -2  11   5       89.69       70.23     14.39 o 
  -1  11   5       96.15       83.98     10.64 o 
   0  11   5       62.37       63.17      7.78 o 
   1 -11   6      445.90      452.68     14.90 o 
   2 -11   6      108.92       98.10      7.80 o 
  -2 -10   6        2.48        3.21      4.38 o 
  -1 -10   6        0.33        1.77      3.33 o 
   0 -10   6       14.30        7.89      3.38 o 
   1 -10   6       50.27       65.92      6.75 o 
   2 -10   6      194.92      195.77      8.65 o 
   3 -10   6      130.40      137.21     15.58 o 
   4 -10   6        0.33        4.68      4.12 o 
  -3  -9   6       41.79       38.12      7.47 o 
  -2  -9   6      152.51      150.37     10.04 o 
  -1  -9   6      350.64      361.16     25.79 o 
   0  -9   6      121.91      138.98      7.02 o 
   1  -9   6        4.19        6.37      2.91 o 
   2  -9   6      143.15      138.79      7.06 o 
   3  -9   6      131.54      133.76      8.03 o 
   4  -9   6      240.78      242.40     11.41 o 
   5  -9   6       68.76       61.85      9.40 o 
  -4  -8   6       72.20       82.73      9.33 o 
  -3  -8   6       32.55       41.22      7.05 o 
  -2  -8   6        7.90        8.38      3.79 o 
  -1  -8   6      141.06      138.56      8.82 o 
   0  -8   6       97.78       92.33      5.45 o 
   1  -8   6      113.74      110.17      6.19 o 
   2  -8   6       87.15       99.04      6.44 o 
   3  -8   6       39.73       46.21      6.07 o 
   4  -8   6        4.21        7.13      3.57 o 
   5  -8   6        5.87        2.72      6.22 o 
  -4  -7   6      308.75      299.02     13.57 o 
  -3  -7   6      181.04      188.62     10.58 o 
  -2  -7   6      117.37      118.30      7.40 o 
  -1  -7   6        1.07        0.00      2.69 o 
   0  -7   6       52.41       59.15      4.21 o 
   1  -7   6      595.61      597.98     17.52 o 
   2  -7   6      782.00      755.68     13.12 o 
   3  -7   6      535.13      517.55     13.88 o 
   4  -7   6        7.19        4.97      3.34 o 
   5  -7   6       26.54       17.64      6.54 o 
   6  -7   6       26.04       28.95     10.77 o 
  -5  -6   6        0.70        0.00      3.77 o 
  -4  -6   6       80.87       57.21      8.40 o 
  -3  -6   6      611.15      640.20     13.76 o 
  -2  -6   6      345.33      336.64     14.11 o 
  -1  -6   6        7.32        5.81      3.89 o 
   0  -6   6       16.87       16.26      2.30 o 
   1  -6   6       15.07       11.28      2.55 o 
   2  -6   6      283.56      279.74      9.29 o 
   3  -6   6      350.20      357.95      9.31 o 
   4  -6   6       34.39       38.74      5.89 o 
   5  -6   6       22.15       28.33      9.30 o 
   6  -6   6        8.58       13.17      5.52 o 
  -5  -5   6       67.82       90.28     16.02 o 
  -4  -5   6      160.81      133.25     17.08 o 
  -3  -5   6        0.64        0.00      3.22 o 
  -2  -5   6      118.96      117.54      9.23 o 
  -1  -5   6      612.54      609.65     12.70 o 
   0  -5   6      669.45      641.01     13.71 o 
   1  -5   6      311.22      312.98      9.53 o 
   2  -5   6      870.99      901.29     13.14 o 
   3  -5   6        2.65        3.16      2.35 o 
   4  -5   6       94.22       89.78      6.20 o 
   5  -5   6      702.93      702.75     19.88 o 
   6  -5   6      121.89      107.03     13.78 o 
  -6  -4   6       23.14       18.13      6.05 o 
  -5  -4   6      336.28      359.64     24.33 o 
  -4  -4   6       65.60       79.05      6.98 o 
  -3  -4   6      106.30      102.92      6.12 o 
  -2  -4   6        0.74        3.23      1.96 o 
  -1  -4   6       87.60       92.50      3.47 o 
   0  -4   6       88.53       74.83      4.26 o 
   1  -4   6     1795.23     1704.97     19.81 o 
   2  -4   6        0.83        2.30      1.59 o 
   3  -4   6      139.66      149.79      5.25 o 
   4  -4   6       33.46       34.67      3.44 o 
   5  -4   6      194.43      191.23     10.60 o 
   6  -4   6       94.21       95.63      9.01 o 
   7  -4   6      172.59      180.22     12.55 o 
  -6  -3   6        3.08        9.52      4.78 o 
  -5  -3   6       31.52       37.59      6.36 o 
  -4  -3   6      592.85      566.73     16.71 o 
  -3  -3   6     1147.66     1154.18     17.74 o 
  -2  -3   6       31.64       28.63      3.78 o 
  -1  -3   6      663.71      623.99     16.82 o 
   0  -3   6      534.72      553.50      8.14 o 
   1  -3   6      172.74      172.95      3.76 o 
   2  -3   6      540.01      507.68      7.64 o 
   3  -3   6      499.59      461.12      9.79 o 
   4  -3   6        5.70        6.67      2.41 o 
   5  -3   6       53.14       59.54      5.75 o 
   6  -3   6      127.89      154.73     10.73 o 
   7  -3   6      212.20      202.55     12.99 o 
  -6  -2   6       50.22       51.52      7.10 o 
  -5  -2   6        1.11        1.06      3.12 o 
  -4  -2   6       29.90       26.41      3.54 o 
  -3  -2   6       30.93       30.23      3.40 o 
  -2  -2   6      892.95      934.30     14.17 o 
  -1  -2   6      663.97      683.92      9.76 o 
   0  -2   6       93.92       78.21      3.72 o 
   1  -2   6      256.01      230.78      4.45 o 
   2  -2   6      931.05      979.36     17.06 o 
   3  -2   6      613.08      639.83      8.29 o 
   4  -2   6       89.46       86.84      4.74 o 
   5  -2   6      146.33      120.27      6.49 o 
   6  -2   6       24.40       24.36      4.24 o 
   7  -2   6       58.72       51.66      6.66 o 
  -7  -1   6      166.17      171.32      8.07 o 
  -6  -1   6      162.87      152.01     10.37 o 
  -5  -1   6       58.49       68.27      6.75 o 
  -4  -1   6       53.36       59.14      4.78 o 
  -3  -1   6        1.71        0.00      1.72 o 
  -2  -1   6      152.97      148.31      6.83 o 
  -1  -1   6     1111.14     1078.54     13.21 o 
   0  -1   6     1770.13     1758.60     27.38 o 
   1  -1   6       50.26       55.62      2.20 o 
   2  -1   6      361.07      348.70      5.41 o 
   3  -1   6     2043.42     2160.60     17.37 o 
   4  -1   6       63.72       75.28      4.83 o 
   5  -1   6       36.69       37.43      4.17 o 
   6  -1   6      131.86      129.48      7.47 o 
   7  -1   6       66.88       60.10     14.65 o 
  -7   0   6       23.75       22.61      4.18 o 
  -6   0   6        2.38        0.64      2.36 o 
  -5   0   6      497.50      489.41     22.97 o 
  -4   0   6      525.47      521.42     10.23 o 
  -3   0   6       15.38       11.78      2.36 o 
  -2   0   6       29.76       29.82      4.28 o 
  -1   0   6       45.10       58.64      3.22 o 
   0   0   6      118.97      129.17      3.49 o 
   1   0   6      210.19      164.24      3.42 o 
   2   0   6     1346.24     1338.81     13.93 o 
   3   0   6      317.49      315.77      6.51 o 
   4   0   6       25.84       30.37      2.94 o 
   5   0   6       33.03       34.76      4.08 o 
   6   0   6       15.69       13.25      4.32 o 
   7   0   6      149.49      142.41     13.17 o 
  -7   1   6        8.30        2.15      4.33 o 
  -6   1   6        1.74        0.00      2.38 o 
  -5   1   6      597.73      620.11     10.98 o 
  -4   1   6     1153.96     1174.08     16.43 o 
  -3   1   6     1246.26     1225.53     15.13 o 
  -2   1   6      142.22      126.83      3.72 o 
  -1   1   6      397.69      468.30      7.47 o 
   0   1   6      457.04      423.47      8.95 o 
   1   1   6      717.59      743.54      8.93 o 
   2   1   6     1213.20     1208.67     10.42 o 
   3   1   6      532.68      500.24      7.44 o 
   4   1   6      238.71      247.10      8.93 o 
   5   1   6       54.62       47.44      5.22 o 
   6   1   6        0.95        2.02      2.89 o 
   7   1   6       55.46       52.30      6.17 o 
  -7   2   6        5.39        3.17      4.01 o 
  -6   2   6       24.49       22.73      4.43 o 
  -5   2   6        0.52        0.00      1.84 o 
  -4   2   6      192.35      210.02      5.60 o 
  -3   2   6      319.76      352.34      6.59 o 
  -2   2   6      116.65       97.90      4.67 o 
  -1   2   6     1913.42     1877.07     25.08 o 
   0   2   6     1797.32     1983.92     18.13 o 
   1   2   6       91.06      103.11      2.81 o 
   2   2   6        8.89       17.29      1.58 o 
   3   2   6      200.67      193.16      6.32 o 
   4   2   6      697.28      714.20     13.44 o 
   5   2   6      404.49      380.78     10.57 o 
   6   2   6      104.40      113.25      7.34 o 
  -7   3   6       47.92       57.73      9.69 o 
  -6   3   6       31.33       30.79      6.00 o 
  -5   3   6       61.54       71.71      5.46 o 
  -4   3   6      104.47      120.14      6.67 o 
  -3   3   6       92.85      100.61      5.09 o 
  -2   3   6        6.31       10.90      2.22 o 
  -1   3   6     4482.00     4598.76     39.46 o 
   0   3   6     1774.88     1814.99     19.42 o 
   1   3   6      234.90      208.67      4.73 o 
   2   3   6      101.22      102.88      3.49 o 
   3   3   6       26.70       25.80      2.84 o 
   4   3   6       62.71       61.19      4.99 o 
   5   3   6      508.89      530.53     12.91 o 
   6   3   6      286.09      295.48     10.63 o 
  -7   4   6        5.72        5.20      4.38 o 
  -6   4   6       24.07       20.51      6.00 o 
  -5   4   6      820.55      804.42     21.01 o 
  -4   4   6      503.29      484.26     22.42 o 
  -3   4   6      137.91      139.80      5.42 o 
  -2   4   6       45.81       51.72      3.57 o 
  -1   4   6        7.18        4.31      1.63 o 
   0   4   6      257.88      253.62      7.02 o 
   1   4   6     1650.52     1617.19     15.07 o 
   2   4   6      777.53      773.39     10.30 o 
   3   4   6      115.99      120.39     11.74 o 
   4   4   6       29.46       25.53      3.84 o 
   5   4   6       32.92       25.46      4.17 o 
   6   4   6       66.75       65.03      6.40 o 
  -7   5   6       30.15       23.64     10.68 o 
  -6   5   6       51.67       63.99      7.17 o 
  -5   5   6       84.66       94.06      7.27 o 
  -4   5   6      216.71      232.94      7.34 o 
  -3   5   6      235.73      219.19      8.38 o 
  -2   5   6      632.97      591.21     16.51 o 
  -1   5   6      102.05       97.46      5.54 o 
   0   5   6       69.21       84.14      3.99 o 
   1   5   6        1.65        0.98      1.58 o 
   2   5   6      650.19      635.70      9.90 o 
   3   5   6      610.75      620.92     18.21 o 
   4   5   6       20.09       21.63      3.71 o 
   5   5   6       25.10       16.50      4.10 o 
  -6   6   6       27.07       24.22      3.78 o 
  -5   6   6        0.34        0.94      2.57 o 
  -4   6   6       67.19       64.87      5.37 o 
  -3   6   6       54.94       52.38      5.31 o 
  -2   6   6      980.65      938.07     15.86 o 
  -1   6   6     1131.34     1113.25     22.70 o 
   0   6   6      195.00      208.45      7.47 o 
   1   6   6       48.95       56.62      3.73 o 
   2   6   6       38.32       51.85      4.63 o 
   3   6   6      175.60      187.30      7.82 o 
   4   6   6      279.07      288.84     14.66 o 
   5   6   6      247.65      280.70     21.75 o 
  -6   7   6       69.01       76.50      7.11 o 
  -5   7   6      169.72      182.45      8.57 o 
  -4   7   6       87.69       93.29      6.26 o 
  -3   7   6      125.45      125.98      9.57 o 
  -2   7   6      232.32      230.10     10.06 o 
  -1   7   6        7.14        4.40      2.69 o 
   0   7   6      567.47      539.55     11.20 o 
   1   7   6      377.43      397.43     11.85 o 
   2   7   6       37.03       39.46      8.45 o 
   3   7   6       40.41       49.49      7.98 o 
   4   7   6       38.19       26.46      9.07 o 
  -5   8   6      177.37      169.89      8.75 o 
  -4   8   6     1025.07     1024.05     19.16 o 
  -3   8   6       65.35       65.77      5.66 o 
  -2   8   6      126.25      118.83      6.30 o 
  -1   8   6       15.44       13.28      4.00 o 
   0   8   6      218.26      202.41      7.53 o 
   1   8   6      312.23      338.84     11.60 o 
   2   8   6      285.43      299.94     21.51 o 
   3   8   6        0.65        4.38      5.64 o 
   4   8   6       53.95       40.54     14.08 o 
  -5   9   6       13.94       13.95      4.24 o 
  -4   9   6       99.68       87.14      7.02 o 
  -3   9   6       19.68       27.56      4.04 o 
  -2   9   6      151.40      175.67      9.93 o 
  -1   9   6      190.70      211.77     10.33 o 
   0   9   6      353.41      356.67     14.53 o 
   1   9   6       90.81       92.18      9.98 o 
   2   9   6      190.82      165.80     16.81 o 
   3   9   6        6.61        9.00      5.92 o 
  -4  10   6       67.17       69.55      8.02 o 
  -3  10   6       12.12        5.58      4.31 o 
  -2  10   6        0.48        1.46      3.73 o 
  -1  10   6      316.03      352.22     17.72 o 
   0  10   6      518.66      548.56     22.09 o 
   1  10   6       10.65       15.29      4.81 o 
  -2  11   6        7.82        5.44      5.90 o 
  -1  11   6       18.89       19.85     12.76 o 
  -1 -10   7      268.99      262.90     12.57 o 
   0 -10   7      502.11      521.10     13.26 o 
   1 -10   7      212.55      208.22      9.28 o 
   2 -10   7        1.57        0.00      3.35 o 
   3 -10   7       27.87       29.22      4.99 o 
  -2  -9   7      103.31       93.77      8.75 o 
  -1  -9   7        0.57        0.00      3.68 o 
   0  -9   7      372.55      363.25     15.41 o 
   1  -9   7      361.03      326.74     10.11 o 
   2  -9   7      184.49      210.29      8.32 o 
   3  -9   7        5.10        4.89      3.25 o 
   4  -9   7       28.67       19.70      5.08 o 
  -3  -8   7       59.28       58.19      9.90 o 
  -2  -8   7       51.21       66.58      6.78 o 
  -1  -8   7        1.08        0.00      3.24 o 
   0  -8   7        8.62        7.92      2.65 o 
   1  -8   7      102.58       98.50      6.00 o 
   2  -8   7      243.19      254.49      8.32 o 
   3  -8   7      122.74      119.19      6.60 o 
   4  -8   7      183.47      183.76     10.13 o 
   5  -8   7        4.16        0.85      3.74 o 
  -4  -7   7       18.83       14.29      5.32 o 
  -3  -7   7      287.18      297.39     11.10 o 
  -2  -7   7      313.53      333.21     11.16 o 
  -1  -7   7       78.30       77.58      6.46 o 
   0  -7   7       58.55       56.58      3.99 o 
   1  -7   7      100.69       87.60      5.27 o 
   2  -7   7       91.80       86.28      5.19 o 
   3  -7   7      153.96      155.64      6.93 o 
   4  -7   7      133.33      138.72      8.57 o 
   5  -7   7       32.54       32.78      6.77 o 
   6  -7   7       57.10       59.93     13.92 o 
  -5  -6   7       51.95       60.05     14.80 o 
  -4  -6   7      149.84      103.86     16.96 o 
  -3  -6   7      123.62      142.33      6.50 o 
  -2  -6   7        0.76        3.04      2.53 o 
  -1  -6   7       63.20       77.99      5.78 o 
   0  -6   7      760.67      759.78     17.86 o 
   1  -6   7      570.13      565.38     15.17 o 
   2  -6   7      470.33      483.09      9.87 o 
   3  -6   7       50.52       50.35      4.27 o 
   4  -6   7      104.84       99.22      7.08 o 
   5  -6   7       80.10       86.40      8.90 o 
   6  -6   7      423.56      393.35     26.95 o 
  -5  -5   7       31.60       19.14      9.12 o 
  -4  -5   7      315.77      386.11     25.73 o 
  -3  -5   7      117.91      137.72     10.69 o 
  -2  -5   7        1.76        0.40      3.51 o 
  -1  -5   7       93.12       93.41      5.34 o 
   0  -5   7      138.87      141.24      6.83 o 
   1  -5   7      479.75      489.27      9.54 o 
   2  -5   7     1049.49     1022.99     16.39 o 
   3  -5   7       42.15       34.81      3.44 o 
   4  -5   7        6.91        5.29      2.87 o 
   5  -5   7        7.60        7.32      4.28 o 
   6  -5   7       73.66       50.95     12.56 o 
  -6  -4   7        2.78        0.00      5.37 o 
  -5  -4   7       18.21       12.77      4.96 o 
  -4  -4   7       41.14       54.98      7.78 o 
  -3  -4   7      217.47      200.51      8.81 o 
  -2  -4   7      437.00      396.59     14.70 o 
  -1  -4   7      916.69      935.64     15.06 o 
   0  -4   7      210.96      224.37      6.98 o 
   1  -4   7        9.43       12.02      2.04 o 
   2  -4   7        1.14        0.27      1.57 o 
   3  -4   7      327.19      326.77      8.56 o 
   4  -4   7      310.47      291.78     14.08 o 
   5  -4   7      241.33      217.10     11.40 o 
   6  -4   7       78.44       79.14      8.48 o 
  -6  -3   7      223.85      240.15     13.28 o 
  -5  -3   7      176.47      164.65     13.95 o 
  -4  -3   7        0.68        0.00      2.38 o 
  -3  -3   7        3.38        0.88      1.99 o 
  -2  -3   7        3.59        2.50      1.93 o 
  -1  -3   7     1738.35     1746.58     18.18 o 
   0  -3   7     1560.49     1515.76     17.40 o 
   1  -3   7      236.63      220.84      5.28 o 
   2  -3   7       75.34       75.45      4.68 o 
   3  -3   7      115.00      121.54      5.75 o 
   4  -3   7       18.16       14.06      3.34 o 
   5  -3   7      288.32      333.94     13.01 o 
   6  -3   7      101.84       80.57      8.29 o 
   7  -3   7        7.02        7.87      5.04 o 
  -6  -2   7      174.60      190.45     11.82 o 
  -5  -2   7      399.64      425.49     14.17 o 
  -4  -2   7      708.65      724.93     14.76 o 
  -3  -2   7       81.08       89.40      9.47 o 
  -2  -2   7      195.42      227.83      6.78 o 
  -1  -2   7      149.86      141.55      7.24 o 
   0  -2   7     2097.57     2142.22     22.72 o 
   1  -2   7     3994.66     4113.10     33.69 o 
   2  -2   7     1339.96     1312.29     14.20 o 
   3  -2   7       27.54       28.84      2.34 o 
   4  -2   7       21.94       25.40      3.27 o 
   5  -2   7      112.37      117.63      7.56 o 
   6  -2   7      200.43      207.86     13.13 o 
   7  -2   7       21.82       25.30      9.04 o 
  -6  -1   7        1.49        2.46      3.95 o 
  -5  -1   7        7.49       14.36      4.04 o 
  -4  -1   7      191.65      195.47      7.78 o 
  -3  -1   7      232.12      219.34      7.22 o 
  -2  -1   7      326.29      326.83      9.17 o 
  -1  -1   7      373.44      384.44      8.48 o 
   0  -1   7       11.12       13.01      1.94 o 
   1  -1   7     1040.59     1081.89     19.72 o 
   2  -1   7      149.06      130.25      4.13 o 
   3  -1   7       39.77       38.84      2.60 o 
   4  -1   7       85.86       77.23      4.66 o 
   5  -1   7      180.26      192.71      9.01 o 
   6  -1   7        9.66       12.34      4.32 o 
   7  -1   7        7.52        7.07      4.60 o 
  -7   0   7      159.67      161.20     13.92 o 
  -6   0   7        7.73        1.30      3.94 o 
  -5   0   7        3.74        5.83      3.55 o 
  -4   0   7       62.41       54.17      4.11 o 
  -3   0   7     1451.21     1481.41     24.28 o 
  -2   0   7      858.44      830.01     11.53 o 
  -1   0   7        5.27        3.02      1.21 o 
   0   0   7       83.06       75.34      3.73 o 
   1   0   7     1138.78     1303.67     15.44 o 
   2   0   7      243.78      264.43      5.91 o 
   3   0   7       92.56       89.14      3.31 o 
   4   0   7      270.00      246.45     13.71 o 
   5   0   7      333.77      324.97     11.43 o 
   6   0   7        0.32        0.00      3.13 o 
  -7   1   7       11.52        2.36      3.86 o 
  -6   1   7      105.66      100.02      6.31 o 
  -5   1   7      243.06      220.84     10.41 o 
  -4   1   7      159.25      171.71      8.43 o 
  -3   1   7      723.23      767.76     11.66 o 
  -2   1   7       14.45       18.56      2.09 o 
  -1   1   7     1191.61     1305.31     22.92 o 
   0   1   7     1023.12     1040.12     12.34 o 
   1   1   7     2104.71     2196.17     19.72 o 
   2   1   7      145.83      139.95      3.56 o 
   3   1   7        1.84        3.51      1.59 o 
   4   1   7       17.88       19.61      3.75 o 
   5   1   7       12.55        9.26      3.08 o 
   6   1   7      104.34       92.90      6.83 o 
  -7   2   7        1.44        0.96      3.89 o 
  -6   2   7       68.74       57.99      5.88 o 
  -5   2   7        1.18        0.07      2.07 o 
  -4   2   7      496.36      495.83      9.92 o 
  -3   2   7      962.47      929.24     19.62 o 
  -2   2   7       21.62       23.12      2.68 o 
  -1   2   7      453.36      454.55     12.04 o 
   0   2   7     1650.95     1562.84     15.83 o 
   1   2   7      226.65      187.90      4.22 o 
   2   2   7      974.46      986.43      9.62 o 
   3   2   7      316.18      355.13      7.56 o 
   4   2   7        6.22        6.65      2.67 o 
   5   2   7       73.56       65.83      5.56 o 
   6   2   7      657.21      648.50     15.54 o 
  -7   3   7       70.55       65.39      7.26 o 
  -6   3   7       11.11        9.04      3.64 o 
  -5   3   7       56.42       74.49     10.70 o 
  -4   3   7        1.41        0.00      1.97 o 
  -3   3   7       88.01      108.16      6.50 o 
  -2   3   7      444.92      478.08      8.00 o 
  -1   3   7     1117.12     1138.16     12.88 o 
   0   3   7       51.57       55.51      3.51 o 
   1   3   7        3.01        3.53      1.33 o 
   2   3   7       10.38        8.34      1.72 o 
   3   3   7       75.33       64.84      4.78 o 
   4   3   7       72.63       77.19      7.84 o 
   5   3   7      134.28      149.82      7.76 o 
   6   3   7      106.99      103.86      7.58 o 
  -7   4   7      161.85      149.58     24.16 o 
  -6   4   7      202.24      215.97     10.94 o 
  -5   4   7      249.63      253.81     14.31 o 
  -4   4   7       31.92       34.43      4.55 o 
  -3   4   7        0.65        2.19      1.91 o 
  -2   4   7      286.97      271.89      7.23 o 
  -1   4   7     1308.04     1285.56     20.53 o 
   0   4   7      720.82      696.12     12.57 o 
   1   4   7      254.10      250.91      6.21 o 
   2   4   7       16.78       15.77      2.46 o 
   3   4   7      159.53      146.96      6.63 o 
   4   4   7       52.36       53.39      5.03 o 
   5   4   7       63.29       62.10      7.82 o 
  -6   5   7      282.54      296.14     21.26 o 
  -5   5   7      269.59      266.57     11.13 o 
  -4   5   7        1.50        2.93      2.28 o 
  -3   5   7      131.20      111.83      8.65 o 
  -2   5   7       90.52       96.76      5.33 o 
  -1   5   7       98.64       81.82      5.53 o 
   0   5   7     1124.05     1096.54     17.24 o 
   1   5   7     1015.40     1100.48     13.31 o 
   2   5   7       97.84      118.39      7.94 o 
   3   5   7      167.62      189.53     10.86 o 
   4   5   7       55.42       48.98      5.15 o 
   5   5   7       79.96       88.35     10.99 o 
  -6   6   7       57.80       45.68      5.48 o 
  -5   6   7        3.44        4.85      2.91 o 
  -4   6   7      116.35      157.23      7.22 o 
  -3   6   7      520.42      507.54     11.75 o 
  -2   6   7       12.93       10.02      2.54 o 
  -1   6   7        6.15        4.05      2.46 o 
   0   6   7      546.60      519.61     11.77 o 
   1   6   7      826.96      830.68     12.48 o 
   2   6   7      623.33      663.99     21.73 o 
   3   6   7      246.73      234.72     12.22 o 
   4   6   7       10.11        7.72      4.86 o 
   5   6   7       30.34       24.71     15.41 o 
  -6   7   7       19.62       21.86      4.45 o 
  -5   7   7        8.35        9.22      3.39 o 
  -4   7   7      191.31      185.93      8.30 o 
  -3   7   7      640.10      612.05     13.63 o 
  -2   7   7       58.32       68.34      4.87 o 
  -1   7   7       44.65       43.74      4.61 o 
   0   7   7      453.11      449.09     20.35 o 
   1   7   7        0.74        2.90      2.54 o 
   2   7   7      527.54      498.76     16.91 o 
   3   7   7      379.19      394.58     15.99 o 
   4   7   7       95.14       86.54      9.78 o 
  -5   8   7       14.15       17.11      5.77 o 
  -4   8   7       34.39       31.56      4.60 o 
  -3   8   7      208.58      202.72     13.95 o 
  -2   8   7      315.87      301.71     10.16 o 
  -1   8   7      256.03      249.77     10.95 o 
   0   8   7      139.33      174.60      9.36 o 
   1   8   7       63.81       71.04      6.65 o 
   2   8   7        4.41        5.07      4.63 o 
   3   8   7        7.05        8.03     11.95 o 
  -4   9   7        2.23        1.31      3.34 o 
  -3   9   7       50.45       42.25      5.27 o 
  -2   9   7      117.53      116.60     13.38 o 
  -1   9   7      397.32      390.71     13.67 o 
   0   9   7      359.50      403.22     18.31 o 
   1   9   7      179.73      178.25      9.88 o 
   2   9   7        2.21        0.00      4.32 o 
  -3  10   7       73.55       92.97      9.40 o 
  -2  10   7      156.26      149.61     10.24 o 
  -1  10   7       11.03       12.91      4.60 o 
   0  10   7       15.60       18.95      6.64 o 
   1  10   7      116.87      126.19     21.57 o 
   0 -10   8        1.61        3.07      3.34 o 
   1 -10   8       10.56        8.80      3.65 o 
   2 -10   8      184.70      172.80     13.22 o 
  -2  -9   8       65.40       47.30      6.78 o 
  -1  -9   8      168.46      171.94      9.93 o 
   0  -9   8       48.43       48.90      5.53 o 
   1  -9   8       43.44       42.37      4.86 o 
   2  -9   8       30.60       17.35      3.65 o 
   3  -9   8        2.74        1.13      3.21 o 
   4  -9   8       54.96       64.88      8.87 o 
  -3  -8   8       14.31       11.90      4.55 o 
  -2  -8   8        5.93        4.54      3.77 o 
  -1  -8   8       98.34       89.91      7.12 o 
   0  -8   8      289.36      308.32      9.03 o 
   1  -8   8      200.39      208.63      8.05 o 
   2  -8   8       79.41       73.57      5.47 o 
   3  -8   8        8.68        8.41      2.96 o 
   4  -8   8       19.67       20.53      4.58 o 
   5  -8   8        0.56        0.21      5.16 o 
  -4  -7   8       89.65       85.31     10.81 o 
  -3  -7   8      106.66      101.19      7.01 o 
  -2  -7   8      199.34      203.62     10.30 o 
  -1  -7   8       59.32       46.78      5.11 o 
   0  -7   8       33.37       28.47      4.36 o 
   1  -7   8       34.10       39.02      4.03 o 
   2  -7   8      119.81      137.64      6.31 o 
   3  -7   8      426.62      409.93     16.72 o 
   4  -7   8       34.70       27.64      4.95 o 
   5  -7   8       16.51       16.02      5.75 o 
  -4  -6   8       16.53       19.09      9.50 o 
  -3  -6   8      232.01      260.29     14.85 o 
  -2  -6   8      391.53      399.38     16.26 o 
  -1  -6   8      190.18      166.63      6.54 o 
   0  -6   8       45.32       55.40      5.56 o 
   1  -6   8        9.32        7.45      2.41 o 
   2  -6   8      102.59      107.01      5.48 o 
   3  -6   8      723.61      690.20     13.57 o 
   4  -6   8      309.92      341.87     17.87 o 
   5  -6   8       37.50       43.36     10.91 o 
   6  -6   8        0.19        1.30      7.53 o 
  -5  -5   8       52.97       42.74     13.56 o 
  -4  -5   8        1.27        0.00      6.73 o 
  -3  -5   8       31.78       16.10      5.02 o 
  -2  -5   8       25.10       18.41      5.06 o 
  -1  -5   8      297.14      297.34      7.58 o 
   0  -5   8      802.38      763.95     15.18 o 
   1  -5   8       33.54       30.53      3.46 o 
   2  -5   8       26.07       26.69      3.05 o 
   3  -5   8       93.99       84.63      5.08 o 
   4  -5   8      182.87      209.24      9.05 o 
   5  -5   8      331.15      347.73     14.48 o 
   6  -5   8       67.86       79.84     14.52 o 
  -5  -4   8      121.01      171.80     20.07 o 
  -4  -4   8       81.30      105.79     10.25 o 
  -3  -4   8       53.92       50.15      7.19 o 
  -2  -4   8       23.88       27.62      5.63 o 
  -1  -4   8      197.14      196.11      9.14 o 
   0  -4   8     1622.55     1596.17     23.16 o 
   1  -4   8     1191.19     1183.89     14.96 o 
   2  -4   8       38.72       43.26      3.42 o 
   3  -4   8      209.66      225.07      6.89 o 
   4  -4   8       42.11       50.43      5.12 o 
   5  -4   8      171.30      165.61     33.76 o 
   6  -4   8       97.61       72.36     13.30 o 
  -6  -3   8       15.39       11.79      5.46 o 
  -5  -3   8       41.38       34.67      6.01 o 
  -4  -3   8      138.16      140.43      7.85 o 
  -3  -3   8      604.09      609.48     15.99 o 
  -2  -3   8       22.59       27.95      5.92 o 
  -1  -3   8        1.06        0.70      1.33 o 
   0  -3   8      397.73      395.58      9.35 o 
   1  -3   8     1107.93     1122.03     13.98 o 
   2  -3   8      226.87      221.46      6.12 o 
   3  -3   8      195.31      200.74      7.04 o 
   4  -3   8       61.49       68.57     11.95 o 
   5  -3   8        8.52        1.09      3.73 o 
   6  -3   8       16.44        8.53      4.79 o 
  -6  -2   8      123.49      124.15     10.22 o 
  -5  -2   8        0.89        0.00      3.35 o 
  -4  -2   8      143.78      164.12      7.86 o 
  -3  -2   8       48.38       51.64      4.49 o 
  -2  -2   8       19.51       19.34      3.29 o 
  -1  -2   8      600.82      628.77     11.76 o 
   0  -2   8      673.63      642.84     10.37 o 
   1  -2   8       54.15       48.06      2.71 o 
   2  -2   8      126.21      135.11      6.15 o 
   3  -2   8      632.21      648.48     10.33 o 
   4  -2   8      780.52      795.34     16.69 o 
   5  -2   8       54.48       65.09     11.60 o 
   6  -2   8        1.88        2.79      4.31 o 
  -6  -1   8      138.52      156.76     14.05 o 
  -5  -1   8      113.53      124.62      9.05 o 
  -4  -1   8        0.95        1.27      2.39 o 
  -3  -1   8      623.88      659.25     13.30 o 
  -2  -1   8      548.89      583.93      9.48 o 
  -1  -1   8     1901.89     1902.24     17.75 o 
   0  -1   8      683.81      652.00      9.48 o 
   1  -1   8       21.70       25.15      1.98 o 
   2  -1   8      221.33      230.47      6.20 o 
   3  -1   8       14.69       18.34      2.41 o 
   4  -1   8      415.43      438.34      9.99 o 
   5  -1   8      425.45      439.77     13.12 o 
   6  -1   8      147.93      147.21      9.45 o 
  -6   0   8       83.06       82.13     10.74 o 
  -5   0   8      555.10      591.76     16.79 o 
  -4   0   8      134.70      155.90      4.61 o 
  -3   0   8      164.98      170.33      3.84 o 
  -2   0   8      119.84      107.60      4.81 o 
  -1   0   8      277.18      305.05      8.48 o 
   0   0   8      569.22      554.46      7.39 o 
   1   0   8       39.81       28.14      2.29 o 
   2   0   8       66.58       66.35      3.47 o 
   3   0   8      646.88      651.67      9.05 o 
   4   0   8        6.30        0.62      2.23 o 
   5   0   8        1.20        3.87      5.51 o 
   6   0   8        4.60        4.61      3.90 o 
  -6   1   8        9.83        5.59      3.22 o 
  -5   1   8      371.03      379.72     17.60 o 
  -4   1   8      410.47      366.34     17.54 o 
  -3   1   8      138.29      116.46      5.02 o 
  -2   1   8      163.44      167.97      6.56 o 
  -1   1   8      700.31      762.24      9.75 o 
   0   1   8        0.75        0.43      1.30 o 
   1   1   8        4.42        4.88      1.42 o 
   2   1   8     1541.49     1547.45     15.34 o 
   3   1   8      743.15      760.98     11.70 o 
   4   1   8       47.01       50.87      4.79 o 
   5   1   8        3.01        3.68      3.56 o 
   6   1   8        3.46        3.04      4.01 o 
  -6   2   8      107.86      110.41     12.10 o 
  -5   2   8       30.73       27.73      3.33 o 
  -4   2   8       78.80       71.96      4.50 o 
  -3   2   8        7.87        7.35      2.16 o 
  -2   2   8      891.60      831.41     19.55 o 
  -1   2   8     1168.73     1154.33     11.78 o 
   0   2   8     1019.41     1071.06     12.82 o 
   1   2   8      151.92      147.37      4.80 o 
   2   2   8       35.95       41.59      2.50 o 
   3   2   8      121.67      131.39      5.61 o 
   4   2   8      504.99      536.74     28.05 o 
   5   2   8      554.72      564.32     15.56 o 
   6   2   8       96.47       80.06     12.00 o 
  -6   3   8      109.58      107.67      8.19 o 
  -5   3   8       69.64       72.14      6.00 o 
  -4   3   8      135.89      139.01      6.56 o 
  -3   3   8        5.69       10.00      2.60 o 
  -2   3   8       55.07       61.65      4.35 o 
  -1   3   8      721.60      722.04     11.18 o 
   0   3   8     1004.42      935.49     16.66 o 
   1   3   8      821.81      808.53     13.51 o 
   2   3   8        0.74        0.00      1.65 o 
   3   3   8      165.59      162.12      7.19 o 
   4   3   8      168.09      175.67     11.36 o 
   5   3   8      684.56      706.16     18.01 o 
   6   3   8       31.26       28.67      5.99 o 
  -6   4   8        4.19        1.11      3.69 o 
  -5   4   8      420.07      417.50     13.12 o 
  -4   4   8      327.95      314.92     11.56 o 
  -3   4   8      301.03      344.70     11.02 o 
  -2   4   8      150.48      153.76      7.17 o 
  -1   4   8      193.24      196.33      6.29 o 
   0   4   8        8.21        2.12      2.03 o 
   1   4   8     2191.11     2129.65     26.76 o 
   2   4   8        1.07        1.65      2.75 o 
   3   4   8       34.04       29.97      9.91 o 
   4   4   8      386.48      399.76     21.85 o 
   5   4   8       46.44       58.51      6.88 o 
  -6   5   8       79.24       71.45      7.60 o 
  -5   5   8       11.27        7.97      3.57 o 
  -4   5   8        0.71        0.00      2.20 o 
  -3   5   8      369.02      356.66     11.05 o 
  -2   5   8      230.63      208.40     11.42 o 
  -1   5   8      120.31      126.35      6.23 o 
   0   5   8     2379.12     2309.06     28.80 o 
   1   5   8      164.19      158.61      6.02 o 
   2   5   8      215.72      206.08      7.12 o 
   3   5   8      214.34      209.22     26.84 o 
   4   5   8      580.59      578.52     19.57 o 
   5   5   8       68.46       59.30     17.63 o 
  -6   6   8      104.94      110.05      9.24 o 
  -5   6   8        1.93        1.14      2.82 o 
  -4   6   8        0.36        0.81      2.54 o 
  -3   6   8       49.38       47.45      6.10 o 
  -2   6   8        2.50        1.26      2.15 o 
  -1   6   8      770.41      738.92     16.38 o 
   0   6   8      932.77      953.46     17.05 o 
   1   6   8        8.22        6.22      2.76 o 
   2   6   8       17.68       19.61      4.15 o 
   3   6   8       22.36       19.73      5.45 o 
   4   6   8      157.67      134.50     23.36 o 
  -5   7   8      280.40      298.06     10.66 o 
  -4   7   8      320.78      312.70     10.20 o 
  -3   7   8      147.94      140.83      9.86 o 
  -2   7   8       28.43       25.90      4.01 o 
  -1   7   8       18.30       10.49      3.40 o 
   0   7   8       92.49      107.08      9.13 o 
   1   7   8      167.08      173.49     11.52 o 
   2   7   8      156.34      169.07     15.86 o 
   3   7   8      215.30      214.96     12.80 o 
   4   7   8       42.80       39.75      7.87 o 
  -5   8   8       79.04       77.80      7.44 o 
  -4   8   8      296.02      300.22     14.62 o 
  -3   8   8      126.99      134.59      7.13 o 
  -2   8   8        9.04       10.89      3.60 o 
  -1   8   8       77.02       67.71      6.98 o 
   0   8   8        0.60        0.32      3.33 o 
   1   8   8        6.86       25.16     10.54 o 
   2   8   8      285.54      316.77     23.74 o 
   3   8   8       56.53       57.06      8.70 o 
  -4   9   8       21.58       24.60      4.60 o 
  -3   9   8       15.11       20.01      4.08 o 
  -2   9   8      498.29      521.59     16.53 o 
  -1   9   8      372.04      368.83     13.75 o 
   0   9   8       52.68       58.59     10.15 o 
   1   9   8       37.16       34.12      9.68 o 
   2   9   8       27.14       42.60     14.07 o 
  -2  10   8       62.23       72.00     14.78 o 
  -1  10   8       77.82       57.55      7.15 o 
   0  10   8       97.81      110.72     12.44 o 
  -1  -9   9       21.52       15.84      4.49 o 
   0  -9   9       56.40       41.00      4.80 o 
   1  -9   9      299.70      299.94     16.24 o 
   2  -9   9       98.36      103.69      6.61 o 
   3  -9   9       26.22       31.13      4.89 o 
  -2  -8   9       64.89       89.45      8.00 o 
  -1  -8   9      115.06      112.01      7.83 o 
   0  -8   9      146.45      127.27     13.32 o 
   1  -8   9       34.18       26.78      3.98 o 
   2  -8   9       11.08        6.51      2.97 o 
   3  -8   9       81.99       96.49      6.86 o 
   4  -8   9      133.27      125.79      9.09 o 
  -3  -7   9        5.81        3.11      3.42 o 
  -2  -7   9      181.68      180.44      9.21 o 
  -1  -7   9      800.30      771.57     16.88 o 
   0  -7   9      220.91      231.90      9.66 o 
   1  -7   9       14.72       14.41      3.05 o 
   2  -7   9        0.36        2.72      2.43 o 
   3  -7   9       19.81       16.98      3.44 o 
   4  -7   9       69.23       85.26      7.50 o 
   5  -7   9      337.79      320.55     15.79 o 
  -4  -6   9       62.69       61.54     14.67 o 
  -3  -6   9       38.28       45.23      8.14 o 
  -2  -6   9        7.59        0.99      2.76 o 
  -1  -6   9       15.56        8.88      2.89 o 
   0  -6   9        6.81        6.42      2.87 o 
   1  -6   9      752.73      713.19     13.15 o 
   2  -6   9      484.90      455.39     10.14 o 
   3  -6   9        9.75       12.77      3.00 o 
   4  -6   9       71.25       66.30      6.54 o 
   5  -6   9      116.40      103.39      9.83 o 
  -5  -5   9        4.68        0.41      9.14 o 
  -4  -5   9       56.97       48.83     12.17 o 
  -3  -5   9      318.83      329.63     19.56 o 
  -2  -5   9      346.91      320.56     15.07 o 
  -1  -5   9        8.11        8.60      2.49 o 
   0  -5   9       34.62       28.63      3.85 o 
   1  -5   9      184.54      198.89      6.14 o 
   2  -5   9     1144.19     1128.21     19.51 o 
   3  -5   9        0.70        1.77      2.19 o 
   4  -5   9       13.24       14.99      3.88 o 
   5  -5   9      320.63      307.27     25.81 o 
   6  -5   9      159.28      155.73     20.17 o 
  -5  -4   9       10.67       11.50      9.64 o 
  -4  -4   9      117.20      113.38     10.99 o 
  -3  -4   9      116.41      124.69     10.69 o 
  -2  -4   9     1559.98     1562.68     24.19 o 
  -1  -4   9      362.99      352.51     15.35 o 
   0  -4   9        7.45        8.84      2.48 o 
   1  -4   9      106.19      101.18      4.60 o 
   2  -4   9       14.05       11.03      2.37 o 
   3  -4   9      286.54      243.48      7.47 o 
   4  -4   9      132.75      142.94      7.93 o 
   5  -4   9      438.58      451.25     16.48 o 
   6  -4   9       50.03       85.81     15.47 o 
  -5  -3   9      118.77      164.92     19.31 o 
  -4  -3   9        0.38        1.39      4.28 o 
  -3  -3   9       61.53       45.74      6.87 o 
  -2  -3   9        1.22        2.99      1.97 o 
  -1  -3   9      594.19      606.37     11.09 o 
   0  -3   9     1425.71     1380.59     21.13 o 
   1  -3   9      873.85      865.88     12.60 o 
   2  -3   9       73.16       82.35      4.47 o 
   3  -3   9       46.35       40.35      3.68 o 
   4  -3   9       17.15       12.14      4.54 o 
   5  -3   9      134.88      124.94      9.63 o 
   6  -3   9      141.44      143.84     18.04 o 
  -6  -2   9       73.69       62.34     10.17 o 
  -5  -2   9      336.80      355.39     17.21 o 
  -4  -2   9      238.73      231.98     14.51 o 
  -3  -2   9      103.25      103.28      6.23 o 
  -2  -2   9      115.83      105.78      6.26 o 
  -1  -2   9       54.84       51.00      3.00 o 
   0  -2   9       30.83       34.25      3.04 o 
   1  -2   9      886.16      935.98     12.69 o 
   2  -2   9      861.93      808.61     17.01 o 
   3  -2   9        6.26        3.84      2.16 o 
   4  -2   9        0.35        0.18      3.25 o 
   5  -2   9        0.46        4.70      5.86 o 
   6  -2   9       30.00       26.48      9.60 o 
  -6  -1   9       56.79       48.18      9.25 o 
  -5  -1   9       24.67       23.99      8.77 o 
  -4  -1   9       53.39       80.23      9.31 o 
  -3  -1   9       81.01       73.68      7.68 o 
  -2  -1   9     1201.06     1104.66     22.58 o 
  -1  -1   9      128.87      127.35      4.51 o 
   0  -1   9       83.72       94.04      3.98 o 
   1  -1   9        0.72        0.08      1.25 o 
   2  -1   9       20.28       19.18      2.40 o 
   3  -1   9     1057.70     1074.26     14.10 o 
   4  -1   9      601.42      624.46     15.11 o 
   5  -1   9        3.66        5.78      3.59 o 
   6  -1   9       15.64       13.04      4.69 o 
  -6   0   9       28.32       33.97      8.04 o 
  -5   0   9        8.29       12.12      3.99 o 
  -4   0   9        4.26        3.82      1.73 o 
  -3   0   9      358.87      374.12      9.85 o 
  -2   0   9     1359.09     1423.39     21.95 o 
  -1   0   9      709.87      666.34     11.16 o 
   0   0   9       98.18      117.11      4.26 o 
   1   0   9      828.07      808.93     11.84 o 
   2   0   9       36.85       40.62      3.07 o 
   3   0   9      933.29      929.56     12.95 o 
   4   0   9      139.23      144.78      6.47 o 
   5   0   9      106.43      118.90      8.16 o 
   6   0   9        0.42        0.00      4.06 o 
  -6   1   9       84.88       85.01     11.68 o 
  -5   1   9       19.99       18.22      3.95 o 
  -4   1   9        0.76        0.33      2.87 o 
  -3   1   9      664.58      683.83     12.82 o 
  -2   1   9      577.87      546.84     11.17 o 
  -1   1   9      388.58      361.49      7.67 o 
   0   1   9      406.92      400.36      7.25 o 
   1   1   9      435.35      395.01      7.64 o 
   2   1   9      319.15      315.94      6.35 o 
   3   1   9       36.26       39.03      4.13 o 
   4   1   9       26.15       22.65      3.61 o 
   5   1   9      313.49      312.55     11.71 o 
   6   1   9      292.37      308.12     16.64 o 
  -6   2   9       24.51       20.52      4.54 o 
  -5   2   9       41.96       39.93      5.14 o 
  -4   2   9       14.60       11.63      2.83 o 
  -3   2   9       22.94       14.92      2.90 o 
  -2   2   9       25.16       30.12      7.71 o 
  -1   2   9      173.40      181.58      5.92 o 
   0   2   9      243.21      217.81      5.63 o 
   1   2   9      256.13      242.81      6.20 o 
   2   2   9      671.89      684.68     10.88 o 
   3   2   9      108.95      101.33     18.46 o 
   4   2   9      183.80      196.22      9.29 o 
   5   2   9      150.64      166.06     16.89 o 
  -6   3   9       59.97       49.95      6.33 o 
  -5   3   9        0.29        0.88      2.83 o 
  -4   3   9       69.75       76.03      9.01 o 
  -3   3   9      283.66      299.42     10.71 o 
  -2   3   9      721.71      662.78     15.06 o 
  -1   3   9      199.66      170.33      5.76 o 
   0   3   9       35.53       30.00      3.19 o 
   1   3   9      335.71      320.05      8.01 o 
   2   3   9      639.10      629.78     11.62 o 
   3   3   9       36.99       36.89      4.50 o 
   4   3   9       47.75       48.52     12.88 o 
   5   3   9      156.23      158.62     12.39 o 
  -6   4   9       25.85       26.87      5.44 o 
  -5   4   9      114.91      114.72      8.00 o 
  -4   4   9       43.46       35.63      6.13 o 
  -3   4   9       13.37        8.58      2.92 o 
  -2   4   9      180.40      162.15      6.12 o 
  -1   4   9      555.06      553.15     10.70 o 
   0   4   9       10.27        6.04      2.29 o 
   1   4   9       32.47       37.03      4.31 o 
   2   4   9       10.53       15.45      3.80 o 
   3   4   9      223.87      243.93      9.34 o 
   4   4   9       44.18       58.14      7.92 o 
   5   4   9        1.52        6.07      5.83 o 
  -6   5   9      117.59      124.31      9.50 o 
  -5   5   9      431.13      449.20     14.68 o 
  -4   5   9        0.61        0.00      2.94 o 
  -3   5   9      156.17      140.57      6.69 o 
  -2   5   9      230.97      240.19      7.30 o 
  -1   5   9      737.74      696.64     17.83 o 
   0   5   9      565.60      542.12     12.39 o 
   1   5   9      123.67      129.33      6.06 o 
   2   5   9      289.10      300.43     13.32 o 
   3   5   9      286.35      296.27     45.78 o 
   4   5   9        2.05        0.60      5.02 o 
  -5   6   9       57.62       56.59      5.41 o 
  -4   6   9        4.93        2.62      2.86 o 
  -3   6   9        2.40        3.39      2.67 o 
  -2   6   9      296.03      323.89     10.25 o 
  -1   6   9      176.54      163.16      7.75 o 
   0   6   9       44.73       54.46      5.70 o 
   1   6   9      257.67      260.92      9.37 o 
   2   6   9      390.39      426.33     24.75 o 
   3   6   9      596.16      610.01     19.72 o 
   4   6   9       95.31       88.35     23.71 o 
  -5   7   9       46.86       52.51      5.79 o 
  -4   7   9        1.61        0.00      2.80 o 
  -3   7   9      181.56      181.68      7.66 o 
  -2   7   9     1114.91     1160.94     24.37 o 
  -1   7   9      585.59      580.42     24.17 o 
   0   7   9      236.41      207.80     10.91 o 
   1   7   9      127.98      119.66      8.30 o 
   2   7   9       71.69       63.11     14.98 o 
   3   7   9      290.74      256.49     14.13 o 
  -4   8   9       76.92       81.21      6.78 o 
  -3   8   9       12.67        8.77      3.32 o 
  -2   8   9      194.75      186.02      9.13 o 
  -1   8   9      244.56      248.19     11.68 o 
   0   8   9      173.03      168.81      9.94 o 
   1   8   9      181.95      204.86     15.29 o 
   2   8   9        0.97        5.79      9.08 o 
  -3   9   9       56.63       56.60      7.39 o 
  -2   9   9        8.67        0.23      4.01 o 
  -1   9   9        0.40        0.08      3.83 o 
   0   9   9      233.37      223.32      9.44 o 
   1   9   9      353.28      378.35     19.36 o 
   0  -9  10       65.45       68.59     13.39 o 
   1  -9  10       23.03       26.67      5.52 o 
   2  -9  10        0.23        3.19      3.02 o 
  -2  -8  10       17.36       19.37      4.23 o 
  -1  -8  10      110.54      101.46      7.87 o 
   0  -8  10      206.58      227.40     19.24 o 
   1  -8  10       39.86       56.08      5.16 o 
   2  -8  10        3.99        4.58      2.84 o 
   3  -8  10        8.53        5.39      3.11 o 
  -3  -7  10      120.57      127.70      8.04 o 
  -2  -7  10      314.17      287.50      9.38 o 
  -1  -7  10      166.19      145.27     13.31 o 
   0  -7  10        0.41        0.64      2.96 o 
   1  -7  10        5.71        3.69      2.61 o 
   2  -7  10      124.08      135.33      6.80 o 
   3  -7  10      285.02      276.92      9.96 o 
   4  -7  10      114.97      105.04      8.47 o 
  -4  -6  10        0.35        0.00      8.23 o 
  -3  -6  10       33.16       25.71      7.12 o 
  -2  -6  10      330.77      330.77     11.23 o 
  -1  -6  10      212.31      208.15      8.49 o 
   0  -6  10       27.69       35.79      4.72 o 
   1  -6  10       20.41       17.92      2.87 o 
   2  -6  10        9.13       12.65      3.22 o 
   3  -6  10      530.66      508.92     11.59 o 
   4  -6  10      269.65      280.60     11.59 o 
   5  -6  10       10.92        9.46      5.55 o 
  -4  -5  10        6.89        8.19      6.19 o 
  -3  -5  10        0.30        0.00      4.97 o 
  -2  -5  10       36.88       36.01      3.55 o 
  -1  -5  10      282.08      286.39     10.68 o 
   0  -5  10     1120.12     1107.13     20.26 o 
   1  -5  10       16.43       11.32      2.71 o 
   2  -5  10      155.97      174.39      9.23 o 
   3  -5  10       15.86       14.97      4.55 o 
   4  -5  10      181.58      200.06      9.68 o 
   5  -5  10       15.98       16.64      5.36 o 
  -4  -4  10      350.79      313.91     16.36 o 
  -3  -4  10        8.26        9.22      5.12 o 
  -2  -4  10      139.95      139.00      6.88 o 
  -1  -4  10      410.38      415.09     11.20 o 
   0  -4  10     1477.52     1498.92     23.79 o 
   1  -4  10        2.90        0.00      1.85 o 
   2  -4  10        1.13        2.56      2.09 o 
   3  -4  10      176.73      179.03      6.90 o 
   4  -4  10      100.66       84.35      8.28 o 
   5  -4  10       10.34        0.40      5.73 o 
  -4  -3  10      524.25      522.46     27.94 o 
  -3  -3  10      162.18      174.52     13.13 o 
  -2  -3  10        0.75        1.20      2.05 o 
  -1  -3  10      402.21      359.62      8.98 o 
   0  -3  10       56.95       70.92      5.36 o 
   1  -3  10        3.49        0.66      1.84 o 
   2  -3  10      118.99      110.32      5.23 o 
   3  -3  10     1143.20     1142.32     16.82 o 
   4  -3  10      499.36      495.31     19.79 o 
   5  -3  10        2.40        8.41      4.74 o 
  -5  -2  10       38.68       39.53      8.74 o 
  -4  -2  10      104.24      137.12     11.46 o 
  -3  -2  10       35.31       32.79      6.07 o 
  -2  -2  10       13.35       20.27      3.35 o 
  -1  -2  10     1416.44     1471.28     21.18 o 
   0  -2  10      610.88      600.39     11.38 o 
   1  -2  10       72.32       85.30      4.27 o 
   2  -2  10       51.61       46.04      3.68 o 
   3  -2  10      148.23      151.68      6.20 o 
   4  -2  10      328.86      308.03     12.72 o 
   5  -2  10      268.35      284.80     20.70 o 
   6  -2  10       91.00      109.51     16.52 o 
  -6  -1  10       74.69       96.32     12.06 o 
  -5  -1  10      336.70      362.03     14.00 o 
  -4  -1  10       78.89       66.00      6.06 o 
  -3  -1  10      534.26      558.74     17.14 o 
  -2  -1  10      204.39      246.48     10.61 o 
  -1  -1  10      773.26      733.08     12.17 o 
   0  -1  10      445.73      426.96     15.09 o 
   1  -1  10      318.19      320.28      6.11 o 
   2  -1  10        6.69        2.66      1.82 o 
   3  -1  10      210.70      219.23      8.93 o 
   4  -1  10        7.82        6.87      3.84 o 
   5  -1  10      273.56      256.08     20.51 o 
   6  -1  10      190.24      210.20     21.09 o 
  -6   0  10        7.40        6.80      6.07 o 
  -5   0  10      116.43      119.71     10.82 o 
  -4   0  10      146.31      148.34      5.61 o 
  -3   0  10      937.25      944.53     15.69 o 
  -2   0  10      509.98      486.59      9.15 o 
  -1   0  10      280.48      271.32      7.38 o 
   0   0  10        0.64        2.03      1.71 o 
   1   0  10      470.61      429.88      8.79 o 
   2   0  10      541.18      561.72     10.67 o 
   3   0  10      516.51      572.39     10.27 o 
   4   0  10       50.37       46.05      6.62 o 
   5   0  10       10.66        6.30      8.56 o 
  -6   1  10       15.57       10.33      6.28 o 
  -5   1  10       38.97       38.35      5.32 o 
  -4   1  10       26.00       30.38      4.93 o 
  -3   1  10     1294.05     1307.66     16.26 o 
  -2   1  10      547.78      601.85     10.44 o 
  -1   1  10       95.95       93.73      4.65 o 
   0   1  10       83.07       97.41      5.00 o 
   1   1  10       14.41       10.72      3.26 o 
   2   1  10      398.94      406.99      8.45 o 
   3   1  10      568.84      532.00     19.99 o 
   4   1  10      217.95      230.31     20.35 o 
   5   1  10       59.83       72.94     16.81 o 
  -6   2  10       50.69       60.57      6.43 o 
  -5   2  10       21.57       23.77      3.97 o 
  -4   2  10       35.53       35.93      4.01 o 
  -3   2  10       24.41       24.96      3.46 o 
  -2   2  10      338.07      309.21      8.91 o 
  -1   2  10      561.82      501.17      8.58 o 
   0   2  10      748.95      780.89     11.55 o 
   1   2  10       68.36       71.08      4.20 o 
   2   2  10       98.86      109.37      5.95 o 
   3   2  10        5.92       12.48      4.57 o 
   4   2  10      807.74      881.79     41.93 o 
   5   2  10      186.63      220.95     25.34 o 
  -6   3  10       44.33       54.35     10.94 o 
  -5   3  10       40.65       44.39      5.07 o 
  -4   3  10      322.63      322.23     10.10 o 
  -3   3  10       33.65       33.51      4.07 o 
  -2   3  10       89.18       84.82      4.89 o 
  -1   3  10      138.14      155.46      6.03 o 
   0   3  10     1343.01     1280.19     17.69 o 
   1   3  10       95.01      107.45      5.71 o 
   2   3  10      269.85      239.47      7.57 o 
   3   3  10        8.22        5.66      4.37 o 
   4   3  10      293.21      233.23     24.93 o 
   5   3  10        3.26        1.94      6.23 o 
  -6   4  10        7.74        1.17      3.61 o 
  -5   4  10       92.21       82.99      7.50 o 
  -4   4  10      721.86      764.50     20.77 o 
  -3   4  10      183.35      194.17      8.70 o 
  -2   4  10      103.57      108.49      5.94 o 
  -1   4  10      192.30      205.67      7.22 o 
   0   4  10      802.07      818.15     14.07 o 
   1   4  10      375.33      358.39      9.21 o 
   2   4  10        7.63        1.60      3.22 o 
   3   4  10      444.79      481.85     17.08 o 
   4   4  10      137.77      143.50     21.37 o 
  -5   5  10       44.28       53.87      6.51 o 
  -4   5  10      157.96      172.19      9.93 o 
  -3   5  10        2.15        1.39      2.60 o 
  -2   5  10       28.12       27.52      3.43 o 
  -1   5  10       74.41       79.69      5.82 o 
   0   5  10      524.78      494.99     12.23 o 
   1   5  10       35.89       27.94      3.58 o 
   2   5  10        4.26       10.75      4.97 o 
   3   5  10      279.95      289.21     27.06 o 
   4   5  10       60.70       62.34     15.96 o 
  -5   6  10       12.96       16.54      4.90 o 
  -4   6  10      189.82      178.26     12.39 o 
  -3   6  10       90.09       81.06      6.17 o 
  -2   6  10       25.23       23.89      4.04 o 
  -1   6  10       91.68       97.06     10.14 o 
   0   6  10      189.20      187.62      8.63 o 
   1   6  10       20.20       17.82      3.71 o 
   2   6  10      139.86      151.86     12.71 o 
   3   6  10      137.11      111.41     19.21 o 
  -4   7  10      155.43      134.99      8.15 o 
  -3   7  10      261.40      250.75      8.97 o 
  -2   7  10      162.93      169.81      8.66 o 
  -1   7  10       20.23       16.16      4.10 o 
   0   7  10      119.11      103.76     12.62 o 
   1   7  10       44.06       40.14      5.87 o 
   2   7  10      210.36      246.83     26.38 o 
   3   7  10        0.44        0.00      8.78 o 
  -4   8  10        4.68        6.81      3.75 o 
  -3   8  10      488.72      526.46     18.32 o 
  -2   8  10      310.43      319.46     13.63 o 
  -1   8  10        6.69        2.31      3.94 o 
   0   8  10        4.17        7.25      4.14 o 
   1   8  10      292.81      303.18     12.68 o 
   2   8  10      153.36      134.39     21.11 o 
  -2   9  10       75.90       78.96      8.49 o 
  -1   9  10       70.14       79.27      8.15 o 
   0   9  10       28.79       36.72      5.52 o 
  -1  -8  11      125.88      135.05     20.14 o 
   0  -8  11       25.53       24.91      5.17 o 
   1  -8  11        4.17        3.58      2.81 o 
   2  -8  11        3.66        1.54      2.78 o 
  -2  -7  11      124.06      124.60     11.66 o 
  -1  -7  11      396.83      414.46     12.89 o 
   0  -7  11       86.01       89.41      7.51 o 
   1  -7  11        4.61        1.55      2.47 o 
   2  -7  11        3.66        4.32      2.75 o 
   3  -7  11        4.07        3.59      2.83 o 
  -3  -6  11       56.29       52.35      8.40 o 
  -2  -6  11       47.11       44.06      4.68 o 
  -1  -6  11        3.02        0.00      2.51 o 
   0  -6  11        9.99       16.22      3.77 o 
   1  -6  11      447.51      430.70      9.99 o 
   2  -6  11       25.38       18.87      3.46 o 
   3  -6  11       41.07       37.25      4.38 o 
   4  -6  11      112.03       98.48      8.27 o 
  -4  -5  11        3.19        3.24      7.48 o 
  -3  -5  11      276.97      260.08     14.35 o 
  -2  -5  11      106.46       89.48      7.12 o 
  -1  -5  11        8.06        3.81      2.54 o 
   0  -5  11       81.61       68.47      6.01 o 
   1  -5  11       48.74       49.94      3.98 o 
   2  -5  11       38.99       48.47      4.27 o 
   3  -5  11       54.21       54.24      4.77 o 
   4  -5  11        5.58        0.00      3.19 o 
   5  -5  11       10.12       13.95      5.86 o 
  -4  -4  11        5.73        3.74      7.03 o 
  -3  -4  11      226.84      264.36     15.88 o 
  -2  -4  11      472.13      496.32     19.05 o 
  -1  -4  11      166.38      155.26      6.78 o 
   0  -4  11      107.54      106.43      6.64 o 
   1  -4  11       67.28       68.75      5.43 o 
   2  -4  11      331.05      320.52      8.49 o 
   3  -4  11       42.41       46.45      4.73 o 
   4  -4  11       43.97       58.82     20.32 o 
   5  -4  11       39.73       32.63      6.58 o 
  -4  -3  11       10.74        3.79      6.72 o 
  -3  -3  11      180.77      161.14      7.25 o 
  -2  -3  11       60.23       65.57      5.99 o 
  -1  -3  11        2.38        0.49      2.10 o 
   0  -3  11       28.75       25.07      5.77 o 
   1  -3  11      306.38      290.59      7.43 o 
   2  -3  11      536.65      529.30     18.73 o 
   3  -3  11      172.58      201.71     11.91 o 
   4  -3  11        1.42        0.79      8.18 o 
   5  -3  11        2.19        0.22      4.30 o 
  -4  -2  11       18.03       22.28      9.21 o 
  -3  -2  11      320.41      347.04     10.53 o 
  -2  -2  11      196.91      197.13      9.10 o 
  -1  -2  11        6.06        6.67      2.44 o 
   0  -2  11      132.20      131.06      6.96 o 
   1  -2  11      415.32      425.49      9.89 o 
   2  -2  11      910.42      884.38     25.29 o 
   3  -2  11      221.14      212.56      9.72 o 
   4  -2  11        0.41        0.00      3.55 o 
   5  -2  11        4.27        2.40      4.29 o 
  -5  -1  11       19.40       13.80      4.81 o 
  -4  -1  11        1.76        0.04      1.99 o 
  -3  -1  11      208.02      210.72      7.89 o 
  -2  -1  11     1159.23     1147.51     13.61 o 
  -1  -1  11       49.69       54.89      4.02 o 
   0  -1  11       53.57       52.84      5.15 o 
   1  -1  11       28.93       29.36      3.01 o 
   2  -1  11        2.19        4.08      2.47 o 
   3  -1  11      169.19      161.92      7.50 o 
   4  -1  11      338.61      333.75     19.16 o 
   5  -1  11        3.10        8.15      7.40 o 
  -5   0  11        0.28        0.17      3.39 o 
  -4   0  11        9.16        8.55      2.66 o 
  -3   0  11      199.12      190.27      7.34 o 
  -2   0  11     1007.81     1033.83     13.47 o 
  -1   0  11      631.88      629.20     12.34 o 
   0   0  11      516.17      495.28      9.48 o 
   1   0  11       49.99       38.77      4.95 o 
   2   0  11       76.23       71.87      4.77 o 
   3   0  11      531.16      529.17     29.35 o 
   4   0  11      538.83      544.26     27.02 o 
  -5   1  11       34.28       34.77      5.87 o 
  -4   1  11       17.63       14.51      3.70 o 
  -3   1  11        9.60        9.38      2.23 o 
  -2   1  11      110.18      104.53      4.38 o 
  -1   1  11      365.43      362.64      8.70 o 
   0   1  11      625.33      624.53     10.53 o 
   1   1  11       73.59       75.17      4.40 o 
   2   1  11      102.30      103.54      5.16 o 
   3   1  11       46.58       51.89      7.85 o 
   4   1  11        2.75        0.00      4.60 o 
   5   1  11       60.36       47.59     14.43 o 
  -5   2  11      117.54      123.39      7.08 o 
  -4   2  11      299.27      318.39      9.89 o 
  -3   2  11       67.35       73.66      5.46 o 
  -2   2  11       15.14       15.94      3.13 o 
  -1   2  11        8.36        2.67      1.80 o 
   0   2  11        0.66        0.00      1.80 o 
   1   2  11      332.04      314.47      7.72 o 
   2   2  11      827.21      840.55     16.38 o 
   3   2  11       78.85       73.96     13.23 o 
   4   2  11       22.14       11.44      5.54 o 
   5   2  11       10.60       35.31     13.56 o 
  -5   3  11        0.33        2.67      3.15 o 
  -4   3  11       58.15       57.60      5.42 o 
  -3   3  11      351.20      315.02     10.03 o 
  -2   3  11      767.42      681.23     12.79 o 
  -1   3  11       32.11       37.22      3.72 o 
   0   3  11      148.60      114.84      7.37 o 
   1   3  11       19.63       14.92      3.07 o 
   2   3  11      194.95      199.58      7.51 o 
   3   3  11      265.04      280.09     20.48 o 
   4   3  11      115.93      106.01     19.08 o 
  -5   4  11       24.07       22.82      6.67 o 
  -4   4  11       27.22       25.80      4.30 o 
  -3   4  11       37.92       38.15      4.70 o 
  -2   4  11      669.38      687.36     12.89 o 
  -1   4  11      428.69      439.75     12.18 o 
   0   4  11       11.43       12.14      2.88 o 
   1   4  11      350.49      350.97      8.39 o 
   2   4  11      136.14      127.56      8.46 o 
   3   4  11       41.59       38.17      7.78 o 
   4   4  11       23.63       13.53     11.53 o 
  -5   5  11      126.55      124.03      9.57 o 
  -4   5  11       22.28       13.90      4.40 o 
  -3   5  11        2.13        4.76      2.91 o 
  -2   5  11       40.43       35.16      4.98 o 
  -1   5  11       10.61        8.17      3.10 o 
   0   5  11       56.60       59.00      5.48 o 
   1   5  11      494.52      496.24     11.18 o 
   2   5  11      176.17      194.66     22.33 o 
   3   5  11       48.02       66.94     15.97 o 
  -4   6  11        8.87        7.07      3.55 o 
  -3   6  11      190.01      189.84      8.31 o 
  -2   6  11      390.75      419.47     21.36 o 
  -1   6  11        1.57        0.56      4.24 o 
   0   6  11       13.07       19.20      4.15 o 
   1   6  11        1.49        0.00      2.99 o 
   2   6  11      212.58      224.61     24.40 o 
   3   6  11      139.81      169.82     23.78 o 
  -4   7  11        7.36       11.87      4.00 o 
  -3   7  11      177.81      192.05      8.44 o 
  -2   7  11      300.36      259.71     10.55 o 
  -1   7  11      126.78      131.20      8.24 o 
   0   7  11       36.37       60.33     14.50 o 
   1   7  11        0.54        0.00      3.68 o 
   2   7  11        7.25        7.53      9.95 o 
  -2   8  11        0.53        3.52      3.68 o 
  -1   8  11      189.57      210.07     11.93 o 
   0   8  11      245.07      290.41     14.09 o 
  -1  -7  12        1.06        0.00      3.19 o 
   0  -7  12        4.07        5.82      3.72 o 
   1  -7  12        1.31        1.13      2.79 o 
   2  -7  12       44.58       37.39      4.48 o 
  -2  -6  12      226.98      238.17     18.30 o 
  -1  -6  12      226.28      241.04     16.87 o 
   0  -6  12        9.87       10.84      3.88 o 
   1  -6  12       76.40       68.55      4.97 o 
   2  -6  12        2.98        0.00      2.66 o 
   3  -6  12      378.48      392.95     13.67 o 
  -3  -5  12        5.73        5.09      3.69 o 
  -2  -5  12       84.79       77.37      8.08 o 
  -1  -5  12      297.32      277.39      9.99 o 
   0  -5  12      308.47      313.65     12.29 o 
   1  -5  12       18.16       27.50      3.55 o 
   2  -5  12        0.85        3.39      2.57 o 
   3  -5  12       19.27       17.46      3.53 o 
   4  -5  12        7.40        2.97      4.42 o 
  -4  -4  12       73.08       75.23      5.68 o 
  -3  -4  12       16.85       24.26      4.46 o 
  -2  -4  12       13.73       11.78      2.88 o 
  -1  -4  12       88.25       97.61      6.23 o 
   0  -4  12       91.79       89.14      6.69 o 
   1  -4  12       64.31       58.45      4.39 o 
   2  -4  12      689.91      684.56     13.02 o 
   3  -4  12       40.83       45.53      4.49 o 
   4  -4  12       17.22       25.04      5.69 o 
  -4  -3  12      136.84      140.70      6.64 o 
  -3  -3  12       77.06       81.97     13.24 o 
  -2  -3  12      116.27      118.57      5.66 o 
  -1  -3  12       11.17       13.76      3.10 o 
   0  -3  12      123.50      113.04      7.02 o 
   1  -3  12      166.45      180.89      7.23 o 
   2  -3  12      539.89      547.34     11.34 o 
   3  -3  12      108.02      107.84      8.71 o 
   4  -3  12      124.43      121.97      9.96 o 
  -4  -2  12       54.77       59.70      7.11 o 
  -3  -2  12       30.06       37.05      4.85 o 
  -2  -2  12        3.70        4.10      2.31 o 
  -1  -2  12        5.25        5.99      2.59 o 
   0  -2  12       78.75       77.18      6.12 o 
   1  -2  12      536.86      544.73     11.94 o 
   2  -2  12        1.02        0.00      2.41 o 
   3  -2  12       25.62       20.42      3.84 o 
   4  -2  12       96.97       91.65     11.21 o 
  -5  -1  12      102.51      104.56     23.41 o 
  -4  -1  12      365.19      394.65     11.12 o 
  -3  -1  12      139.27      137.55      8.19 o 
  -2  -1  12        0.76        0.88      2.64 o 
  -1  -1  12       27.19       28.22      3.90 o 
   0  -1  12      516.15      488.72     15.33 o 
   1  -1  12      600.50      567.66     10.55 o 
   2  -1  12        0.62        1.31      2.44 o 
   3  -1  12        2.80        0.06      3.07 o 
   4  -1  12      141.26      136.75     13.04 o 
  -5   0  12        2.04        0.19      3.85 o 
  -4   0  12      318.17      325.01      9.80 o 
  -3   0  12      425.15      399.51      8.59 o 
  -2   0  12      181.86      188.61      6.46 o 
  -1   0  12        5.01        2.41      2.32 o 
   0   0  12       56.37       63.41      4.28 o 
   1   0  12       28.68       29.30      3.03 o 
   2   0  12       74.74       84.22      8.21 o 
   3   0  12      277.37      313.62     15.80 o 
   4   0  12      136.36      114.52     12.30 o 
  -5   1  12       15.26       14.31      4.62 o 
  -4   1  12       18.91       19.98      3.65 o 
  -3   1  12      247.58      250.88      7.49 o 
  -2   1  12      254.13      247.75      7.83 o 
  -1   1  12      251.67      261.51      8.76 o 
   0   1  12       70.25       83.28      4.61 o 
   1   1  12        0.71        0.00      1.76 o 
   2   1  12       79.16       87.35      6.26 o 
   3   1  12      332.01      322.68     48.61 o 
   4   1  12      114.82      117.24     10.17 o 
  -5   2  12       28.65       31.65      5.13 o 
  -4   2  12        0.59        2.00      3.00 o 
  -3   2  12        0.35        0.29      2.74 o 
  -2   2  12       20.45       26.06      3.88 o 
  -1   2  12      358.00      346.98      7.98 o 
   0   2  12       37.46       28.35      3.20 o 
   1   2  12       12.77       10.30      2.38 o 
   2   2  12      135.24      133.24      6.14 o 
   3   2  12        2.33        2.85      4.60 o 
   4   2  12        0.49        3.31      5.15 o 
  -5   3  12      138.28      130.70      8.23 o 
  -4   3  12      118.97      115.96     10.26 o 
  -3   3  12       45.60       60.25      5.66 o 
  -2   3  12      145.62      134.11     11.29 o 
  -1   3  12        0.78        1.49      2.34 o 
   0   3  12       50.89       44.40      4.26 o 
   1   3  12      730.84      736.54     12.43 o 
   2   3  12      465.65      477.83     15.73 o 
   3   3  12        4.20        9.49      5.24 o 
   4   3  12        0.97        0.00      8.96 o 
  -4   4  12      235.96      250.16     14.58 o 
  -3   4  12      243.51      220.38      8.45 o 
  -2   4  12        5.57        3.13      2.67 o 
  -1   4  12       21.39        8.68      2.96 o 
   0   4  12       10.23        8.81      2.99 o 
   1   4  12      207.47      191.54      8.61 o 
   2   4  12      415.29      385.93     19.27 o 
   3   4  12      285.84      325.27     15.75 o 
  -4   5  12      188.20      194.36     11.39 o 
  -3   5  12       49.12       51.78      4.64 o 
  -2   5  12       87.94      112.92      7.12 o 
  -1   5  12       92.33       91.66      9.91 o 
   0   5  12       15.64       14.90      3.84 o 
   1   5  12       52.05       53.78      4.90 o 
   2   5  12      183.27      188.21     12.56 o 
   3   5  12      112.35      117.79     19.84 o 
  -3   6  12       23.50       18.60      5.23 o 
  -2   6  12       68.99       59.86      5.90 o 
  -1   6  12       15.38       14.19      4.00 o 
   0   6  12      154.26      145.86      8.53 o 
   1   6  12        6.25       11.06      3.79 o 
   2   6  12       16.82       15.24     16.84 o 
  -3   7  12       25.29       23.18      4.71 o 
  -2   7  12       25.16       26.54      5.17 o 
  -1   7  12      111.62       93.77      7.48 o 
   0   7  12      153.88      150.80     10.39 o 
   1   7  12      156.51      175.09     10.95 o 
  -1  -6  13        1.36        5.28      3.50 o 
   0  -6  13       18.53       15.01      4.30 o 
   1  -6  13       90.63      104.42      6.23 o 
   2  -6  13      277.93      296.47      9.79 o 
  -2  -5  13      284.41      302.94     10.32 o 
  -1  -5  13        0.71        0.00      2.87 o 
   0  -5  13       20.22       20.44      4.34 o 
   1  -5  13       73.65       72.01      6.14 o 
   2  -5  13      351.22      353.93     15.22 o 
   3  -5  13      292.13      311.61     16.02 o 
  -3  -4  13      170.28      180.76     10.06 o 
  -2  -4  13      150.75      166.36     12.04 o 
  -1  -4  13       66.86       65.83      5.89 o 
   0  -4  13       22.48       15.93      4.01 o 
   1  -4  13       20.72       19.51      3.66 o 
   2  -4  13      153.11      156.99      8.80 o 
   3  -4  13       86.74       87.11      6.69 o 
  -3  -3  13       15.87       19.04      4.55 o 
  -2  -3  13       11.15       12.89      3.20 o 
  -1  -3  13       43.30       44.70      9.72 o 
   0  -3  13       34.12       42.69      5.46 o 
   1  -3  13      304.25      301.78     11.19 o 
   2  -3  13      163.44      169.15      8.82 o 
   3  -3  13        6.95        6.15      3.41 o 
   4  -3  13       53.35       56.14     10.18 o 
  -4  -2  13      128.28      126.99      9.90 o 
  -3  -2  13      139.82      144.92      9.00 o 
  -2  -2  13       15.70       13.61      3.13 o 
  -1  -2  13       36.09       27.63      5.41 o 
   0  -2  13       44.63       34.15      4.78 o 
   1  -2  13      323.13      318.81      9.51 o 
   2  -2  13       35.86       40.10      4.74 o 
   3  -2  13       79.41       83.07     13.76 o 
   4  -2  13        0.41        0.00      5.12 o 
  -4  -1  13      173.83      182.21     13.18 o 
  -3  -1  13       86.31       94.46      5.40 o 
  -2  -1  13      113.68      116.79      6.64 o 
  -1  -1  13      288.92      278.77     10.20 o 
   0  -1  13       40.50       44.30      5.35 o 
   1  -1  13       11.79        3.94      2.43 o 
   2  -1  13      129.52      113.33      6.95 o 
   3  -1  13      330.17      296.33     14.07 o 
   4  -1  13       53.86       52.88     10.00 o 
  -4   0  13        2.04        3.74      4.03 o 
  -3   0  13       81.13       86.80      6.92 o 
  -2   0  13      193.58      174.53      7.34 o 
  -1   0  13      433.21      430.40     25.55 o 
   0   0  13      223.62      262.85      8.54 o 
   1   0  13        4.38        0.00      2.20 o 
   2   0  13        5.51        4.73      3.08 o 
   3   0  13       82.89       92.08      9.00 o 
   4   0  13       53.17       65.63     10.72 o 
  -4   1  13       12.01        6.07      3.42 o 
  -3   1  13       28.08       25.29      4.30 o 
  -2   1  13        2.50        2.97      2.33 o 
  -1   1  13      272.76      285.01     10.42 o 
   0   1  13       89.97       86.62      5.00 o 
   1   1  13       38.19       47.08      3.63 o 
   2   1  13      376.01      383.31     15.76 o 
   3   1  13      109.41       93.36     11.87 o 
   4   1  13       40.78       40.89      9.55 o 
  -4   2  13       14.18       13.76      3.97 o 
  -3   2  13      137.80      154.40      6.88 o 
  -2   2  13      199.81      188.55      8.90 o 
  -1   2  13       13.57        5.03      2.36 o 
   0   2  13      150.34      127.31      6.00 o 
   1   2  13       64.35       70.13      4.42 o 
   2   2  13      371.40      404.55     10.70 o 
   3   2  13       39.44       49.36      7.99 o 
  -4   3  13        7.00        8.90      3.78 o 
  -3   3  13      115.41       97.36      6.10 o 
  -2   3  13      245.66      224.20     13.52 o 
  -1   3  13       95.41      117.94      7.20 o 
   0   3  13      147.76      151.97      7.32 o 
   1   3  13       69.41       61.26      4.68 o 
   2   3  13       26.52       37.27      5.21 o 
   3   3  13       74.98       76.28     14.00 o 
  -4   4  13       29.33       23.00      4.71 o 
  -3   4  13        0.62        0.00      2.80 o 
  -2   4  13       22.20       19.55      3.89 o 
  -1   4  13       26.75       19.58      3.66 o 
   0   4  13      372.75      358.81     10.39 o 
   1   4  13      319.57      352.89     11.13 o 
   2   4  13       45.61       51.57      8.12 o 
  -3   5  13      113.54      115.43     17.23 o 
  -2   5  13       59.48       60.23      6.42 o 
  -1   5  13       13.29       10.97      3.46 o 
   0   5  13       42.88       39.51      5.14 o 
   1   5  13      193.78      173.21      7.92 o 
   2   5  13       63.31       76.10      9.48 o 
  -2   6  13       66.28       68.94      7.97 o 
  -1   6  13       15.58       13.26      4.69 o 
   0   6  13       25.59       29.07      5.02 o 
   1   6  13        0.47        0.00      3.63 o 
  -1  -5  14       11.19        7.21      3.94 o 
   0  -5  14      422.44      403.68     29.88 o 
   1  -5  14      402.90      411.23     11.68 o 
  -2  -4  14       20.67       18.83      4.11 o 
  -1  -4  14       89.17       81.56      6.80 o 
   0  -4  14       53.05       68.44      6.83 o 
   1  -4  14      229.26      238.60      9.74 o 
   2  -4  14      369.32      360.43     11.38 o 
  -2  -3  14       12.65       11.29      3.53 o 
  -1  -3  14        0.44        3.54      2.96 o 
   0  -3  14        0.90        0.00      3.09 o 
   1  -3  14        0.43        1.52      2.83 o 
   2  -3  14       70.84       71.68      6.18 o 
   3  -3  14       99.67       99.96      8.31 o 
  -3  -2  14       28.03       34.13      4.24 o 
  -2  -2  14       63.79       80.69      9.17 o 
  -1  -2  14      152.34      155.50      8.63 o 
   0  -2  14       61.88       57.63      6.29 o 
   1  -2  14       66.29       77.14      6.01 o 
   2  -2  14        9.33        5.30      3.42 o 
   3  -2  14       25.95       31.70     10.80 o 
  -3  -1  14       74.12       75.82      5.25 o 
  -2  -1  14        1.62        0.13      2.97 o 
  -1  -1  14       24.30       24.11      4.34 o 
   0  -1  14      377.98      367.24     12.81 o 
   1  -1  14      164.16      169.52      8.12 o 
   2  -1  14        3.55        4.09      3.70 o 
   3  -1  14       15.32       15.46      5.72 o 
  -3   0  14        0.53        0.00      2.64 o 
  -2   0  14        7.06       15.10      3.41 o 
  -1   0  14       46.68       49.15      5.19 o 
   0   0  14      163.56      157.62      7.32 o 
   1   0  14      113.23      136.22      7.48 o 
   2   0  14      260.84      311.73      9.68 o 
   3   0  14       46.32       52.73      7.90 o 
  -3   1  14       28.04       37.56      4.13 o 
  -2   1  14       85.21       98.76     10.57 o 
  -1   1  14        9.36       14.72      3.59 o 
   0   1  14       37.42       38.13      4.18 o 
   1   1  14       31.42       23.81      3.36 o 
   2   1  14        0.59        2.54      2.96 o 
   3   1  14       14.32       17.48      7.24 o 
  -3   2  14      176.86      177.65      9.22 o 
  -2   2  14        2.87        7.98      3.54 o 
  -1   2  14      114.49      120.49      6.01 o 
   0   2  14      205.82      205.18      7.53 o 
   1   2  14       76.94       65.06      4.54 o 
   2   2  14        6.93        6.12      3.26 o 
  -3   3  14       40.47       52.79      5.92 o 
  -2   3  14        1.54        4.18      3.23 o 
  -1   3  14        1.53        3.53      2.82 o 
   0   3  14      106.34      123.37      9.11 o 
   1   3  14      355.40      363.66      9.40 o 
   2   3  14      160.57      149.38     10.06 o 
  -3   4  14      109.17      105.44      8.67 o 
  -2   4  14       21.05       11.78      3.55 o 
  -1   4  14        1.32        2.71      3.10 o 
   0   4  14       39.83       38.99      5.66 o 
   1   4  14       91.88       91.54      5.88 o 
  -2   5  14       72.56       85.51      6.44 o 
  -1   5  14      101.30      104.49      7.11 o 
   0   5  14        1.52        6.08      3.86 o 
  -1  -3  15       11.06        7.30      3.77 o 
   0  -3  15       66.27       62.30      6.96 o 
   1  -3  15      159.62      171.27      9.57 o 
  -1  -2  15        5.26        3.38      3.61 o 
   0  -2  15        6.87        2.01      3.50 o 
   1  -2  15      194.80      172.34      8.62 o 
   2  -2  15       78.69       69.85      6.43 o 
  -2  -1  15      158.31      152.21      8.71 o 
  -1  -1  15       63.58       60.78      7.40 o 
   0  -1  15       15.76        7.86      4.10 o 
   1  -1  15        8.33        6.72      3.46 o 
   2  -1  15        5.89        3.95      3.73 o 
  -2   0  15       12.73       10.31      4.37 o 
  -1   0  15      116.50      115.78      7.75 o 
   0   0  15      385.39      458.65     11.36 o 
   1   0  15      163.43      191.42      8.43 o 
   2   0  15        2.75        4.21      3.28 o 
  -2   1  15        5.88        3.62      3.28 o 
  -1   1  15        1.77        0.00      2.97 o 
   0   1  15      159.25      160.53     14.38 o 
   1   1  15      173.16      177.52      7.29 o 
  -2   2  15       59.26       58.91      6.30 o 
  -1   2  15       31.62       21.72      5.55 o 
   0   2  15        6.51        4.83      3.13 o 
   1   2  15       25.88       18.86      3.51 o 
  -1   3  15       95.47      100.97      7.78 o 
   0   3  15       31.17       29.11      4.59 o 
                                                 
